# Supplementary material for: Bacterial Communities Associated with Four Cyanobacterial Genera Display Structural and Functional Differences: Evidence from an Experimental Approach
Source: Front Microbiol. 2016 Oct 24;7:1662. doi: 10.3389/fmicb.2016.01662 (PMC5076464; doi:10.3389/fmicb.2016.01662)
Supplement: TABLE S1 — Description of the results obtained from the BLAST analysis performed on the 100 most abundant OTUs found in BCs associated with cyanobacteria in culture. [file Table_1.XLSX]

## Sheet: Feuil1
OTU_id	Sequence	LCA taxo SILVA using PANAM (hmmer + fasttree)	Freshwater taxo (lineage/clade/tribe, according to the naming convention proposed by Newton et al. 2011) using SINA + ArB	Number of sequences ≥98% sequence identity	Geographic origin	Environmental source	Are they associated with cyanobacterial Blooms ?	What kind of cyanobacteria or other photosynthetic microorganisms?	Function	Present in sample
OTU_3772	ATTGGGCTTAAAGGGAGCGTAGGCGGTTTTGTAAGTCCGTGGTGAAAGCCCTCAGCTCAACTGAGGAACTGCCATGGATACTATGGGACTTGAATATCGTTGAGGTTTGCGGAATGGGTCATGTAGCGGTGAAATGCATAGATATGACCCCGGAACACCAATTGCGAAGGCAGCAGGCTAAACGAATATTGACGCTGAGGCTCGAAAGCGTGGGGATCAAACAGGATTAGATACCCTGGTAGTCCACGCCCTAAACGATGATTACTCGACATACGTGATATGACAATGTGTGTCTGAGCGAAAGCATTAAGTAATCCCACCTGGGAAGTACGACCGCAAAGGTTGAAACTCAAATGAATTGACGG	Bacteria;	Bacteria/Bacteroidetes/FukuN47	1	China	Lake Dianchi	Yes	Culture of Cylindrospermopsis		M3-R1, M3-R2, M3-R3
OTU_3317	ATTGGGCTTAAAGCGCACGTAGGCGGCCATTCAAGTCAGAGGTGAAAGCCCGGGGCTCAACCCCGGAACTGCCTTTGAAACTAGATGGCTTGAATCTTGGAGAGGCGAGTGGAATTCCGAGTGTAGAGGTGAAATTCGTAGATATTCGGAAGAACACCAGTGGCGAAGGCGACTCGCTGGACAAGTATTGACGCTGAGGTGCGAAAGCGTGGGGAGCAAACAGGATTAGATACCCTGGTAGTCCACGCCGTAAACGATGATAACTAGCTGTCCGGGTTCATGGAACTTGGGTGGCGCAGCTAACGCATTAAGTTATCCGCCTGGGAGTACGGTCGCAAGATTAAAACTCAAAGGAATTGACCTGAA	Bacteria;Proteobacteria;Alphaproteobacteria;Sphingomonadales;Sphingomonadaceae;uncultured bacterium;		>100	China, Brazil, Thailand, Portugal, United States of America	Freshwater biofilm, water treatment, Lemna, tap water and drinking water (antibiotics), marine water, aquifer sediment, biofilm in domestic water, human intestine and skin	Yes	Microcystis and Chlorella		Ana1-R2, Ana2-R2, M1-R1, M1-R2, M1-R3, M2-R1, M2-R2, M2-R3, M3-R3, M4-R2, M4-R3, P1-R2, P1-R3, P2-R2, P3-R1, P3-R2, P3-R3, P5-R2
OTU_1309	ACTGGGTGTAAAGGGCGCGTAGGCGGTTTCGATAGTCAGGCGTGAAATCCCCAGGCTCAACCTGGGAATTGCGCTTGATACTGCGAGACTTGAGTGAGGGAGAGGATAGTGGAATTCCCAGTGTAGAGGTGAAATTCGTAGATATTGGGAAGAACACCAGTGGCGAAGGCGGCTATCTGGACCTCAACTGACGCTGAGGCGCGAAAGCGTGGGGAGCAAACAGGATTAGATACCCTGGTAGTCCACGCTAGTAAACGATGTGTGCTAGACGTCGGGAAGCCTAGCTTCTCGGTGTCGCAGCTAACGCGATAAGCCACACCCGCCCTGGGGAGTACGGTCGCAAAGATTAAAACTCAAATGAATTGACGG	Bacteria;Proteobacteria;Alphaproteobacteria;Rhodospirillales;I-10;uncultured alpha proteobacterium;	Proteobacteria/Alphaproteobacteria/LiUU-9-115	4	Germany, Italy, New Zealand	Alimentary canal of hydra, Ciliate in pond, river biofilm				Ana1-R1, Ana1-R2, Ana1-R3, Ana2-R1, Ana2-R2, Ana2-R3, Ana3-R1, Ana3-R2, Ana3-R3, Aph1-R1, Aph1-R2, Aph1-R3, Aph2-R1, Aph2-R2, Aph2-R3, M2-R1, M2-R2, M2-R3, M4-R1, M4-R2, M4-R3, M5-R1, M5-R2, M5-R3, P2-R1, P2-R2, P3-R1, P3-R2, P3-R3, P5-R2
OTU_0281	ATTGGGCTTAAAGCGCACGTAGGCGGACCATTAAGTCAGGGGTGAAAGCCTGGAGCTCAACTCCAGAACTGCCTTTGATACTGATGGTCTCGAGTTCGGAAGAGGTTGGTGGAACTGCGAGTGTAGAGGTGAAATTCGTAGATATTCGCAAGAACACCAGTGGCGAAGGCGGCCAACTGGTCCGATACTGACGCTGAGGTGCGAAAGCGTGGGGAGCAAACAGGATTAGATACCCTGGTAGTCCACGCCGTAAACGATGAATGCAGCCGTTGGGGAGCTTGCTCCTCAGTGGCGCAGCTAACGCTTTAAGCATTCCCGCCCTGGGGAGTACGGTCGCAAGACTGAAACTCAAATGAACGG	Bacteria;Proteobacteria;Alphaproteobacteria;Rhizobiales;		20	China, Mongolia, Hungary, United States of America, Spitzberg, France, Japan	Marine water, aquifer with arsenic, ultrapure water in wastewater treatment, lake Chaohu, hospital water, river, soil				Ana1-R1, Ana1-R2, Ana1-R3, Ana2-R1, Ana2-R2, Ana2-R3, M1-R1, M1-R2, M1-R3, M3-R2, P2-R3, P3-R1, P3-R2, P3-R3, P4-R1, P4-R2, P5-R1, P5-R2, P5-R3
OTU_2572	ATTGGGCGTAAAGCGTGCGTAGGCGGTTTGTTAAGTCAGATGTGAAAGCCCCGGGCTCAACCTGGGAACTGCATTTGATACTGGCAGGCTAGAGTGCGGTAGAGGGTGGTGGAATTCCCGGTGTAGCGGTGAAATGCGTAGAGATCGGGAGGAACATCCGTGGCGAAGGCGGCCACCTGGACCAGCACTGACGCTGAGGCACGAAAGCGTGGGGAGCAAACAGGATTAGATACCCTGGTAGTCCACGCCCTAAACGATGCGAACTGGACGTTGGTCTCGACTTTGGAGATCAGTGTCGAAGCTAACGCGTTAAGTTCGCCGCCCTGGGGAGTACGGTCGCAAGACTGAAACTCAAAGGATTGACGGCTGAGACGCCAAGG	Bacteria;Proteobacteria;Gammaproteobacteria;Xanthomonadales;Xanthomonadaceae;Thermomonas;uncultured bacterium;		66	France, China, India, Bulgaria, Indonesia, Turkey, Thailand, United States of America	Lake water, hot springs, particules in eutrophic lake, biofilm freshwater, stormwater canal, wastewater, shrimp pond, skin, floating mat	Yes	Microcystis and other cyanobacteria (oil degradation)		M3-R1, M3-R2, M3-R3, M4-R2, M5-R3, P4-R2, P5-R2, P5-R3
OTU_1890	ATTGGGTTTAAAGGGTGCGTAGGTGGGCTAGTAAGTCCGTGGTGAAATCCCTGAGCTTAACTTGGGAACTGCCATTGATACTATTAGTCTTGAATATCGTGGAGGTAAGCGGAATATGTCATGTAGCGGTGAAATGCTTAGATATGACATAGAACACCAATTGCGAAGGCAGCTTGCTACACGGTCATTGACACTGAGGCACGAAAGCGTGGGGAGCAAACAGGATTAGATACCCTGGTAGTCCACGCCCTAAACTATGGATACTCGACATCAGCGATACACAGTTGGTGTCTGAGCGAAAGCAATTAAGTATCCCCCGCCTGGGGAGTACGCACGCAAGTGTGAAACTCAAATGAATTGACGG	Bacteria;Bacteroidetes;Sphingobacteria;Sphingobacteriales;Chitinophagaceae;uncultured;uncultured bacterium;	Bacteria/Bacteroidetes/FukuN47	0						Ana1-R2, M3-R2, M4-R1, M4-R2, M4-R3, P5-R2
OTU_2225	ACTGGGCGTAAAGCGCACGTAGGCGGACTTTTAAGTCAGAGGTGAAAGCCTGGAGCTCAACTCCAGAACTGCCTTTGATACTGGGGAGTCTCGAGTTCGGAAGTAGGTTGGTGGAACTGCGAGTGTAGAGGTGAAATTCGTAGATATTCGCAAGAACACCAGTGGCGAAGGCGGCCAACTGGTCCGATACTGACGCTGAGGTGCGAAAGCGTGGGGAGCAAACAGGATTAGATACCCTGGTAGTCCACGCCGTAAACGATGAATGCCAGCCGTTGGGGAGCTTGCTCTTCAGTGGCGCAGCTAACGCTTTAAGCATTCCCCGCCCTGGGGAGTACGGTCGCAAGATTAAAACTCAAAGGAATTGACGG	Bacteria;Proteobacteria;Alphaproteobacteria;Rhizobiales;		9	Germany, United States of America	Lake, wastewater sludge, groundwater contaminated with MTBE, leaf litter in stream	Yes	Microcystis		Ana1-R1, Ana1-R2, Ana1-R3, Ana2-R2, Aph2-R1, Aph2-R3, M1-R1, M1-R2, M3-R2, P1-R3, P2-R1, P2-R2, P2-R3, P3-R1, P3-R3, P4-R1, P4-R2, P5-R2
OTU_3130	ACTGGGCGTAAAGCGCACGTAGGCGGCTATTCAAGTCAGAGGTGAAAGCCCGGGGGCTCAACCCCGGAACTGCCTTTGAAACTAGATAGCTTGAATCTTGGAGAGGCGAGTGGAATTCCGAGTGTAGAGGTGAAATTCGTAGATATTCGGAAGAACACCAGTGGCGAAGGCGACTCGCTGGACAAGTATTGACGCTGAGGTGCGAAAGCGTGGGGAGCAAACAGGATTAGATACCCTGGTAGTCCACGCCGTAAACGATGATAACTAGCTGTCCGGGTTCATGGAACTTGGGTGGCGCAGCTAACGCATTAAGTTATCCGCCTGGGAGTACGGTCGCAAGACTGAAACTCAAAGGAATTGACGG	Bacteria;Proteobacteria;unclassified Proteobacteria;		>100	China, Germany, Portugal	Freshwater biofilms, ocean water, lake, tap water, drinking water	Yes	Culture of Microcystis, Chlorophyte Blooms, Microcystis Blooms		Ana2-R2, Ana2-R3, Ana3-R2, M1-R1, M1-R2, M1-R3, M2-R1, M2-R2, M2-R3, M3-R1, M3-R2, M4-R2, M4-R3, M5-R3, P1-R1, P1-R2, P1-R3, P2-R1, P2-R2, P2-R3, P3-R1, P3-R2, P3-R3, P5-R2
OTU_0006	ATTGGGCTTAAAGCGCACGTAGGCGGATATTTAAGTCAGGGGTGAAATCCCAGAGCTCAACTCTGGAACTGCCTTTGATACTGGGTATCTTGAGTATGGAAGAGGTGAGTGGAATTCCGAGTGTAGAGGTGAAATTCGTAGATATTCGGAGGAACACCAGTGGCGAAGGCGGCTCACTGGTCCATTACTGACGCTGAGGTGCGAAAGCGTGGGGAGCAAACAGGATTAGATACCCTGGTAGTCCACGCCGTAAACGATGAATGTTAGCCGTCGGGCAGTATACTGTTCGGTGGCGCAGCTAACGCATTAAACATTCCCGCCCTGGGGAGTACGGTCGCAAGATTAAAACTCAAATGAAATTGACGG	Bacteria;Proteobacteria;Alphaproteobacteria;Rhizobiales;Rhizobiaceae;Rhizobium;uncultured bacterium;		>100	Israel, Argentina, Taiwan, China, India, Tunisia, The Philippines, United Kingdom, Burkina Faso	Chironome eggs (freshwater), floating pumice stone, wastewater, river, plant nodules, rice roots, spring, skin, marine water, lake water			N fixing bacteria	Ana1-R2, M1-R1, M1-R2, M1-R3, M2-R1, M2-R2, M2-R3, M3-R2, M3-R3, M5-R1, M5-R2, M5-R3, P1-R1, P1-R2, P1-R3, P2-R1, P2-R2, P2-R3, P4-R1, P4-R2, P5-R1, P5-R2, P5-R3
OTU_2087	ATTGGGCGTAAAGCGCATGTAGGCGGATATTTAAGTCGAGGGGTGAAACTCCCAGAGCTCAACTCTGGAACTGTCCTTTGATACGTGGGTATCTTGAGTATGGAAGAGGTAAGTGGAATTCCGAGTGTAGAGGTGAAATTCGTAGATATTCGGAGGAACACCAGTGGCGAAGGCGGCTTACTGGTCCATTACTGACGCTGAGGTGCGAAAGCGTGGGGAGCAAACAGGATTAGATACCCTGGTAGTCCACGCCGTAAACGATGAATGTTAGCGTCGGGCAGTATACTGTTCGGTGGCGCAGCTAACGCATTAAACATTCCGCCCTGGGGAGTACGGTCGCAAGATTAAAACTCAAAGGAATTGACGG	Bacteria;Proteobacteria;Alphaproteobacteria;Rhizobiales;Rhizobiaceae;Rhizobium;Azospirillum sp.;		>100	United States of America, Thailand, India, Japan, Italy, Egypt, Tibet	Skin, Lemna, floating pumice stone, root nodules, permafrost soil, human ileum, attached particules in Dianchi lake	?			Ana1-R1, Ana1-R2, Ana1-R3, Ana2-R1, Ana2-R2, Ana2-R3, M1-R2, M2-R1, P1-R1, P1-R2, P1-R3, P2-R1, P2-R3, P4-R1, P4-R2
OTU_2160	ATTGGGTTTAAAGGGTGCGTAGGCGGGGAATTAAGTCAGTGGTGAAAGCTGGTAGCTCAACTATCAAATTGCCATTGAAACTGATTCTCTCGAGTACGGTTGAGGTAGCTGGAATGTAACATGTAGCGGTGAAATGCTTAGATATGTTACAGAACACCGATTGCGAAGGCAGGCTACTAAACCGTAACTGACGCTGAGGCACGAAAGCGTGGGGATCAAACAGGATTAGATACCCTGGTAGTCCACGCTGTAAACGTTGCATACTGGTCTTAGCGATATACAGTTAGGACCTAAGCGAAAGCATTAAGTATGCCACCCTGGGGAGTACGGTCGCAAGATTGAAACTCAAAGGATTGACGGCTGAGACTCCAAGGCACACA	Bacteria;Bacteroidetes;Sphingobacteria;Sphingobacteriales;NS11-12 marine group;		23	China, Switzerland, United States of America, Sweden, Tibet	Sludge-seawage, lake Taihu, lake water	Yes	Microcystis and phytoplankton Blooms		Ana3-R1, Ana3-R2, Ana3-R3, Aph1-R1, Aph1-R2, Aph1-R3, Aph2-R1, Aph2-R2, Aph2-R3, P2-R2
OTU_1700	ACTGGGCGTAAAGGGCGCGTAGGCGGCACAACTAGTCAGGCGTGAAATTCCTGGGCTTAACCTGGGGGCTGCGTTTGATACGGTTGGGCTAGAGGATGGAAGAGGCTCGTGGAATTCCCAGTGTAGAGGTGAAATTCGTAGATATTGGGAAGAACACCGGTGGCGAAGGCGGCGAGCTGGTCCATTACTGACGCTGAGGCGCGAAAGCGTGGGGAGCAAACAGGATTAGATACCCTGGTAGTCCACGCTGTAAACGATGTGCGCTGGATGTTGGGTAACTTAGTTACTCAGTGTCGTAGCTAACGCGATAAGCGCACCGCCCTGGGGAGTACGGCCGCAAGGTTGAAACTCAAAGGATTGACGGCTGAGACCCCAAGGC	Bacteria;Proteobacteria;Alphaproteobacteria;Rhodospirillales;Acetobacteraceae;Roseococcus;uncultured Antarctic bacterium LB3-94;	Proteobacteria/Alphaproteobacteria/LiUU-9-115	15	China, Argentina, Korea, Tibet, Japan, Antarctic	Lake Taihu Sediments, floating pumice stone, lake, sewer, Antarctic lake, Antarctic hole, activated carbon in water treatment	?			M5-R1, M5-R2, M5-R3
OTU_1687	ACTGGGCGTAAAGGGCGCGTAGGCGGATGATTAAAGTCGGAGGTGAAAGCCCAGGGCTCAACCCTGGAATTGCCTTCGATACTGATCGTCTCGAGAATGGAAGAGGTAAGTGGAATACCGAGTGTAGAGGTGAAATTCGTAGATATTCGGTGGAACACCAGTGGCGAAGGCGACTTACTGGTCCATTTCTGACGCTGAGGCGCGAAAGCGTGGGGATCAAACAGGATTAGATACCCTGGTAGTCCACGCCGTAAACGATGAAATGCCAGCCGTTGGGGAGCTTGCTCTTCAGTGGCGCAGCTAACGCTTTAAGCATTCCGCCCCTGGGGAGTACGGTCGCAAGATTAAAACTCAAATGAATTGACGG	Bacteria;Proteobacteria;Alphaproteobacteria;Rhizobiales;FukuN57;uncultured bacterium;		17	United States of America, China, Russia, Spain	Epiphytic bacteria, floating pumice stone, lymnaea intestine, attached particules in Dianchi lake, epilithic biofilm, stone biofilms	?			Aph2-R1, Aph2-R2, Aph2-R3, M1-R1, M1-R2, M1-R3, M3-R1, M3-R2, M3-R3, P2-R1, P2-R2, P2-R3, P3-R1, P3-R2, P3-R3
OTU_2298	ATTGGGTATAAAGCGCGCGTAGGTGGTTAGTTAAGTTGGATGTGAAATCCCCGGGCTCAACCTGGGAACTGCATTCAAAACTGACTGACTAGAGTATGGTAGAGGGTGGTGGAATTTCCTGTGTAGCGGTGAAATGCGTAGATATAGGAAGGAACACCAGTGGCGAAGGCGACCACCTGGACTGATACTGACACTGAGGTGCGAAAGCGTGGGGAGCAAACAGGATTAGATACCCTGGTAGTCCACGCCGTAAACGATGTCAACTAGCCGTTGGGAGCCTTGAGCTCTTAGTGGCGCAGCTAACGCATTAAGTTGACCGCCCTGGGGAGTACGGCCCGCAAGGTTAAAACTCAAAGGAATTGACGG	Bacteria;Proteobacteria;Gammaproteobacteria;Pseudomonadales;Pseudomonadaceae;Pseudomonas;Pseudomonas fluorescens;	Proteobacteria/Gammaproteobacteria/gamIV	>100	France, India, Denmark, Japan, China, Hungary, United States of America	Arctic cyanobacterial mat, human microbiote, drinking water, water, soil, eel water, glacier, groundwater, river, roots, rhizosphere, Antarctic soil, fish intestine, lake biofilms, soil	Yes	Cyanobacteria mats		M3-R1, P1-R3, P5-R1, P5-R2, P5-R3
OTU_3377	ATTGGGCGTAAAGCGCACGTAGGCGGATCAGAAAGTCAGAGGTGAAATCCCAGGGCTCAACCTTGGAACTGCCTTTGAAACTCCTGATCTTGAGGTCGAGAGAGGTGAGTGGAATTCCGAGTGTAGAGGTGAAATTCGTAGATATTCGGAGGAACACCAGTGGCGAAGGCGGCTCACTGGCTCGATACTGACGCTGAGGTGCGAAAGCGTGGGGAGCAAACAGGATTAGATACCCTGGTAGTCCACGCCGTAAACGATGAATGCCAGTCGTCGGGTAGCATGCTATTCGGTGACACACCTAACGGATTAAGCATTCCCGCCCTGGGGAGTACGGCCGCAAGGTTAAAACTCAAATGAAATTGACGGCTGAGACCCCAAGG	Bacteria;Proteobacteria;Alphaproteobacteria;Rhodobacterales;Rhodobacteraceae;uncultured bacterium;		>100	United States of America, China, Germany, Finland	Floating pumice stone, wasp intestine, eutrophic lake, epiphtic bacteria, rhizosphere, lake Dianchi, wastewater, diatoms, groundwater, canal water, sludge, wastewater biofilm, glacier	?			Ana3-R1, Ana3-R2, Ana3-R3, Aph2-R1, Aph2-R2, Aph2-R3, M1-R1, M1-R2, M1-R3, M4-R1, M5-R1, M5-R2, M5-R3, P1-R3, P2-R1, P2-R2, P2-R3
OTU_3340	ACTGGGCATAAAGCGCACGTAGGCGGACCATTAAGTCAGGGGTGAAAGCCTGGAGCTCAACTCCAGAACTGCCTTTGATACTGATGGTCTCGAGTATGGAAGAGGTTGGTGGAACTGCGAGTGTAGAGGTGAAATTCGTAGATATTCGCAAGAACACCAGTGGCGAAGGCGGCCAACTGGTCCATTACTGACGCTGAGGTGCGAAAGCGTGGGGAGCGAAACAGGATTAGATACCCTGGTAGTCCACGCCGTAAACGATGAATGCCAGCCGTTGGGGAGCTTGCTCCTCAGTGGCGCAGCTAACGCTTTAAGCCATTCCCGCCCTGGGGAGTACGGTCGCAAGATTAAAACTCAAATGAAATTGACGG	Bacteria;Proteobacteria;Alphaproteobacteria;Rhizobiales;F0723;uncultured bacterium;		15	Italy, China, United States of America	Microbiota of Ciona intestinalis, lake Chaohu particules, swimming pool water, skin, biocathode, anaerobic sludge			N fixing bacteria	Ana1-R1, Ana1-R2, Ana1-R3, Ana2-R1, Ana2-R2, Ana2-R3, M1-R1, M1-R2, M1-R3, M2-R1, M2-R2, M2-R3, M3-R1, M3-R2, M3-R3, P3-R1, P3-R3, P4-R1, P4-R2, P5-R1, P5-R2, P5-R3
OTU_2818	ACTGGGTGTAAAGGGCGCGTAGGCGGACATTTAAGTCGGGGGTGAAATCCCAGGGCTCAACCCTGGAACTGCCTTCGATACTGGATGTCTTGAGTGCGGGAGAGGTGTGTGGAACTCCGAGTGTAGAGGTGAAATTCGTAGATATTCGGAAGAACACCAGTGGCGAAGGCGACACACTGGCCCCGTTACTGACGCTGAGGCGCGAAAGCGTGGGGAGCAAACAGGATTAGATACCCTGGTAGTCCACGCCGTAAACGATGATTGCTAGTTGTCGGAGTGCATGCACTTCGGTGACGCAGCTAACGCATTAAGCAATCCCCGCCCCTGGGGAGTACGGTCGCAAGATTAAAACTCAAATGAATTGACGG	Bacteria;Proteobacteria;Alphaproteobacteria;Caulobacterales;Caulobacteraceae;Brevundimonas;uncultured alpha proteobacterium;	Proteobacteria/Alphaproteobacteria/AlfII	9	Germany, China, Spain, United States of America, Israel	Lake, snow, hot spring, drinking water	Yes	Microcystis (Dziallasand Grossart 2011)		M2-R1, M2-R2, M2-R3, M4-R3, P5-R2
OTU_0925	ACTGGGCGTAAAGCGTGCGCAGGTTGTGAGATCAGTTGGATGTGAAAGCCCGGGGCTTAACCTCGGATGTGCATCCAATACTGTCTCGCTGGAGGTTGGAAGAGGAGAGTGGAATTCCCAGTGTAGAGGTGAAATTCGTAGATATTGGGAAGAACACCAGTGGCGAAGGCGGCTCTCTGGTCCATACCTGACACTCATGCACGAAAGCGTGGGGAGCAAACAGGATTAGATACCCTGGTAGTCCACGCTGTAAACGATGTGTGCTAGACGTCGGGAGGCTTGCCTCTCGGTGTCGCAGCTAACGCGATAAGCACACCGCCTGGGGAGTACGGCCGCAAAGGTTAAAACTCAAATGAAATTGACGG	Bacteria;Proteobacteria;Alphaproteobacteria;MNG3;uncultured bacterium;	Proteobacteria/Alphaproteobacteria/LiUU-9-115	47	China, Netherlands, United States of America, Australia, Japan, Germany	Microcystis Blooms, rice root, Arctic soil, pond sediments, biofilm reactor, groundwater, soil, groundwater, activated sludge, mine drainage, algal bacterial consortia, soil, drinking water, Antarctic, leaf litter in lake, drinking water distribution system	Yes	Microcystis and association with algae	Degrading phenol and reducing nitrate under low-oxygen conditions	Ana1-R1, Ana1-R2, Ana1-R3, Ana2-R1, Ana2-R2, Ana2-R3, Ana3-R1, Ana3-R2, Ana3-R3, Aph2-R1, M2-R1, M2-R3, P2-R2
OTU_3156	ATTGGGTTTAAAGGGTGCGCAGGCGGCCTATTAAGTCAGTGTTGAAATACGGAGGCTCAACCTCCGGTCCGGCACTGATACTGATAGGCTTGAGTTTACTGGAGGCAGGCGGAATTTATGGTGTAGCGGTGAAATGCATAGATACCATAAAGAACACCGATAGCGAAGGCAGCTTGCCGTGGTATAACTGACGCTCAGGCACGAAAGTGTGGGGATCAAACAGGATTAGATACCCTGGTAGTCCACACTGTAAACGATGATTACTCGATGTTGGCGATAGACAGTCAGCGTCCAAGCGAAAGCGATAAGTAATCCCCACCCTGGGGAGTACGCTCGCAAGAGTGAAACTCAAATGAATTGACGG	Bacteria;Bacteroidetes;Cytophagia;Cytophagales;Cytophagaceae;Flexibacter;uncultured Sphingobacteria bacterium;		10	China, Sweden	Lake Xigyun, lake groundwater	?	Microcystis Blooms		Aph2-R1, Aph2-R2, Aph2-R3, M1-R3, M2-R3
OTU_0847	ACTGGGTGTAAAGCGCACGTAGGCGGATATTTAAGTCAGGGGTGAAATCCCGCAGCTCAACTGCGGAACTGCCTTTGATACTGGGTATCTTGAGTATGGAAGAGGTGAGTGGAATTCCGAGTGTAGAGGTGAAATTCGTAGATATTCGGAGGAACACCAGTGGCGAAGGCGGCTCACTGGTCCATTACTGACGCTGAGGTGCGAAAGCGTGGGGAGCAAACAGGATTAGATACCCTGGTAGTCCACGCCGTAAACGATGAATGTTAGCCGTCGGGCAGTATACTGTTCGGTGGCGCAGCTAACGCATTAAACATTCCCCGCCCCGTGGGGAGTACGGTCGCAAGATTAAAACTCAAAGGAATTGACGG	Bacteria;Proteobacteria;Alphaproteobacteria;Rhizobiales;Rhizobiaceae;Rhizobium;Agrobacterium sp. PNS-1;		>100	Argentina, Russia, United States of America, Australia, China, Germany, Russia, Japan	Floating sponge, thermal spring, canal sediments, aquifer sediments, lake water, China sea, rhizosphere, TCE contaminated site, human ileum, atopic dermatite	Yes	Microcystis (Dziallas and Grossart 2011), algae symbionte (Watanabe et al. 2008), associated to Micractinium pusillum (Chlorophyte)		Aph2-R1, Aph2-R2, Aph2-R3, M1-R1, M1-R2, M1-R3, M3-R1, M3-R2, M3-R3, M4-R2, M4-R3, P2-R1, P2-R2, P2-R3, P5-R2
OTU_2750	ATTGGGCGTAAAGCGCACGTAGGCGGCTTTTAAGTCAGGGGTGAAATCCCGGGGCTCAACCCCGGAACTGCCCTTGAAACTGGGAAGCTAGAATCTTGGAGAGGCGAGTGGAATTCCGAGTGTAGAGGTGAAATTCGTAGATATTCGGAAGAACACCAGTGGCGAAGGCGACTCGCTGGACAAGTATTGACGCTGAGGTGCGAAAGCGTGGGGAGCAAACAGGATTAGATACCCTGGTAGTCCACGCCGTAAACGATGATAACTAGCTGTCCGGGCTCATAGAGCTTGGGTGGCGCAGCTAACGCATTAAGTTATCCGCCTGGGGATACGGTCGCAAGATTAAAACTCAAAGGATTGACGGCTGAGC	Bacteria;Proteobacteria;Alphaproteobacteria;Sphingomonadales;Erythrobacteraceae;Porphyrobacter;uncultured bacterium;		>100	Argentina, China, France, United States of America, Korea, Germany, Spain, Japan	River, floating sponge, activated sludge, aquatic sediments, rhizosphere, deep sea water, microbial mats, drinking water, sea water, Weser esturay, lake Constance	?			Ana1-R2, Ana3-R2, M3-R1, M3-R2, M3-R3, M4-R2, M4-R3, M5-R1, M5-R2, M5-R3, P1-R3, P2-R1, P2-R2, P2-R3, P5-R2
OTU_2841	ACTGGGCGTAAAGGGCGCGTAGGCGGCTTATCAAGTCAGGCGTGAAAGCCCCGGGCTTAACCTGGGAACTGCGCTTGAGACTGGTAGGCTAGAGTACCGGAGAGGTAGGTGGAATTCCCAGTGTAGAGGTGAAATTCGTAGATATTGGGAAGAACACCAGTGGCGAAGGCGGCCTACTGGACGGTAACTGACGCTGAGGCGCGAAAGCGTGGGGAGCAAACAGGATTAGATACCCTGGTAGTCCACGCTGTAAACGATGTCGGCTAGACGTTGGGGTTCTTAGAATTCGGTGTCGCAGCTAACGCATTAAGCCGACCGCCTGGGGAGTACGGCCGCAAGGTTGAAACCTCAAAGGAATTGACGGCTGAGACGCCAAGGCA	Bacteria;Proteobacteria;Alphaproteobacteria;Rhodospirillales;Rhodospirillaceae;Azospirillum;	Proteobacteria/Alphaproteobacteria/LiUU-9-115	9	China, United States of America, Germany	Lake Taihu, water, lake water, freshwater pond sediments, organic aggregate in Elbe river, bioreactor, lake Constance	?	Associated to Diatoms (Bruckner 2008)		Ana1-R3, Ana2-R1, Ana2-R2, Ana2-R3, M2-R3, P4-R1, P4-R2
OTU_0246	ACTGGGTGTAAAGGGCGCGTAGGCGGCTCATTAAGTGTGTGGTGAAATCTCTGTGCTCAACGCAGAAATTGCCACGCATACTGGCGAGCTTGAGGGACGTAGAGGTGAATAGAATTTCCGGTGTAGCGGTGACATGCGATCATATCGGAAGGAATACCAATGGCGAAGGCAGTTCACTGGACGTTTCCTGACGCTGAGGCGCGAAAGCGTGGGTAGCAAACAGAATTAGATACTCTGGTAGTCCACGCCCTAAAGATGGATGCTAGGCGTTGGGGGTATCGACCCCTCCAGTGCCGCAGCTAACGCATTAAGCATCCCCGCCTGGGGAGTACGGCCGCAAGGTTGAAACTCAAAGGATTGACGGCTGAG	Bacteria;Proteobacteria;Gammaproteobacteria;Xanthomonadales;Xanthomonadaceae;Stenotrophomonas;Stenotrophomonas maltophilia;		0						M1-R2, M1-R3, M3-R2, M5-R1, M5-R2, M5-R3, P2-R1, P2-R2, P2-R3, P3-R1, P3-R2, P3-R3, P5-R2
OTU_0533	ATTGGGCGTAAAGCGCGCGTAGGCGGTTTTCAAGTCAGGGGTGAAAGCCCGGAGCTCAACTCCGGAATTGCCCTTGAAACTGGATGACTTGAGTCTTGGAGAGGTCAGTGGAATTCCGAGTGTAGAGGTGAAATTCGTAGATATTCGGAAGAACACCAGTGGCGAAGGCGACTGACTGGACAAGTACTGACGCTGAGGTGCGAAAGCGTGGGGAGCAAACAGGATTAGATACCCTGGTAGTCCACGCCGTAAACGATGATAACTAGCTGTCGGGCACTTGGTGCTTGGGTGGCGCAGCTAACGCATTAAGTTATCCGCCTGGGAGTACGGCCCGCAAGGTTAAAACTCAAAGGATTGACGGCTGAGACAAGGCACACA	Bacteria;Proteobacteria;Alphaproteobacteria;Sphingomonadales;Sphingomonadaceae;Novosphingobium;uncultured bacterium;		2	Germany	Lake	?	Associated to Parachlorella beijerinckii		Ana1-R1, Ana1-R2, Ana1-R3, Ana2-R1, Ana2-R2, Ana2-R3, Ana3-R1, Ana3-R2, Ana3-R3, Aph1-R1, Aph1-R2, Aph1-R3, P4-R1, P4-R2, P5-R1, P5-R2, P5-R3
OTU_2891	ACTGGGCATAAAGCGTGCGTAGGCGGTTTGTTAAGTCTGACGTGAAATCCCCGGGCTCAACCTGGGACGTGCGTTGGAAACTGGCGATCTAGAGTACGGTAGAGGGTGGTGGAATTCCCGGTGTAGCAGTGAAATGCGTAGAGATCGGGAGGAACACTCGTGGCGAAGGCGGCCACCTGGACCAGTACTGACGCTGAGGCACGAAAGCGTGGGGAGCAAACAGGATTAGATACCCTGGTAGTCCACGCCCTAAACGATGCGAACTGGATGTTGGGCTCACTTCGGAGCTCAGTATCGAAGCTAACGCGTTAAGTTCGCCGCCTGGGAGTACCGGTCGCAAGACTAGAAACTCAAAGGAATTGACGG	Bacteria;Proteobacteria;Gammaproteobacteria;Xanthomonadales;Xanthomonadaceae;		55	United Kingdom, Singapore, China, United States of America, Japan, Antarctic, Germany, India	Surface sediments, freshwater biofilms, lake Kelike, groundwater, lake Dianchi, Taihu and Xingyun hu, particles attached in lake Dianchi, Microcystis blooms, epiphytic biofilm, glacial hole, lake Constance, human intestine, contaminated soil, hot spring	Yes	Anaerobic degradation of Microcystis Blooms, Microcystis Blooms, associated to Diatoms		P1-R1, P1-R2, P1-R3, P2-R1, P2-R2, P2-R3, P3-R1, P3-R2, P3-R3, P4-R1, P4-R2
OTU_3071	ACTGGGCGTAAAGGGCGCGTAGGCGGTTTCGCTAGTCAGGCGTGAAATCCCCAGGCTTAACTTGGGAATTGCGTTTGATACTTCGAGACTTGAGTGAGGGAGAGGATAGTGGAATTCCCAGTGTAGAGGTGAAATTCGTAGATATTGGGAAGAACACCAGTGGCGAAGGCGGCTATCTGGACCTCAACTGACGCTGAGGCGCGAAAGCGTGGGGAGCAAACAGGATTAGATACCCTGGTAGTCCACGCTGTAAACGATGTGTGCTAGACGTTGGGAAGCCTAGCTTTTCAGTGTCGCAGCTAACGCGATAAGCACACCGCCTGGGGAGTACGGTCGCAAGATTAAAACTCAAATGAATTGACGCCAAGGCACACAGGGGA	Bacteria;Proteobacteria;Alphaproteobacteria;Rhodospirillales;I-10;	Proteobacteria/Alphaproteobacteria/LiUU-9-115	12	Japan, Germany, Mexico, China, Italy, New Zealand	Sludge, rice paddy soil microcosm, rice field, lake Xingyun, lake Erhai, cyanobacterial mucilage in hypereutrophic lake, hydre, Protiste Pseudomicrothorax, freshwater stream biofilm	Yes	Cyanobacteria mucilage, Microcystis Blooms		Ana3-R1, Ana3-R2, Ana3-R3, Aph1-R1, Aph1-R2, Aph1-R3, Aph2-R1, Aph2-R2, Aph2-R3
OTU_0822	ATTGGGCGTAAAGGGCGCGTAGGCGGTTTCGATAGTCGGGCGTGAAATCCCCAGGCTCAACTTGGGAATTGCGTTCGATACTGCGAGACTTGAGTGAGGGAGAGGATAGTGGAATTCCCAGTGTAGAGGTGAAATTCGTAGATATTGGGAAGAACACCAGTGGCGAAGGCGGCTATCTGGACCTCAACTGACGCTGAGGCGCGAAAGCGTGGGGAGCAAACAGGATTAGATACCCTGGTAGTCCACGCTGTAAACGATGTGTGCTAGACGTCGGAAAGCCTAGCTTTTCGGTGTCGCAGCTAACGCGATAAGCACACCCGCCCCTGGGGAGTACGGCCCGCAAGGTTAAAACTCAAATGAAATTGACGG	Bacteria;Proteobacteria;Alphaproteobacteria;Rhodospirillales;I-10;uncultured alpha proteobacterium;	Proteobacteria/Alphaproteobacteria/LiUU-9-115	6	China, France	Water from a copper mine, lake Taihu, Lake Villerest, lake Dianchi	Yes	Microcystis Blooms (Parvenn et al. 2013)		Ana1-R3, Ana2-R1, Ana2-R2, Ana2-R3, P2-R1, P3-R3
OTU_1478	ATTGGGCGTAAAGCGCGCGTAGGTGGTTAGTTAAGTTGGATGTGAAATCCCGGGCTCAACCTGGGAACTGCATTCAAAACTGACTGACTAGAGTATGGTAGAGGGTGGTGGAATTTCCTGTGTAGCGGTGAAATGCGTAGATATAGGAAGGAACACCAGTGGCGAAGGCGACCACCTGGACTGATACTGACACTGAGGTGCGAAAGCGTGGGGAGCAAACAGGATTAGATACCCTGGTAGTCCACGCCGTAAACGATGTCAACTAGCGTTGGGAGCCTTGAGCTCTTAGTGGCGCAGCTAACGCATTAAGTTGACCCGCCCCTGGGGAGTACGGCCGCAAGGTTAAAACTCAAATGAAATTGACGGCTGAGACG	Bacteria;Proteobacteria;Gammaproteobacteria;Pseudomonadales;Pseudomonadaceae;Pseudomonas;Pseudomonas fluorescens;	Proteobacteria/Gammaproteobacteria/gamIV	>100	Argentina, China, Russia, United States of America	Floating sponge, river water, polluted soil, biofilms, rhizosphere, Arctic cyanobacterial mats, groundwater, atopic dermatitis, sludge	Yes	Cyanobacteria mats		M3-R1, M3-R3, P1-R1, P1-R3, P5-R1, P5-R2, P5-R3
OTU_2993	ATTGGGTTTAAAGGGTGCGTAGGCGGGAGAGTAAGTTCGCTTTTAAAGCCGGCCGCTTAACGGTCAGGTAGGGGGCGGATACTGCTTTTCTTGAGAGGGCTCGGGGCTGGCGGAATTTGTGGTGTAGCGGTGAAATGCATAGATACCACAAGGAACACCGATCGCGTAGGCAGCCAGCCAGGGCCTTTCTGACGCTGAGGCACGAAAGTGCGGGGAGCAAACAGGATTAGATACCCTGGTAGTCCGCACTGTAAACGATGCATACTCGGTGTCGGCTGTTAGAGCCGGTGCCTGAGGGAAACCGATAAGTATGCCACCTGGGGAGTACGCCGGCAACCGGTGAAACTCAAAGGATTGACGGCTGAGAC	Bacteria;Bacteroidetes;Cytophagia;Cytophagales;Cytophagaceae;Flexibacter;uncultured bacterium;		8	Argentina, China, Korea	Floating sponge, wastewater, lake				Ana2-R1, Ana2-R2, Ana2-R3, Aph1-R1, Aph1-R2, Aph1-R3
OTU_1872	ACTGGGTGTAAAGCGCACGTAGGCGGCCATTCAAGTCAGAGGTGAAAGCCCGGGCTCAACCCCGGAACTGCCTTTGAAACTAGATGGCTTGAATCTTGGAGAGGCGAGTGGAATTCCGAGTGTAGAGGTGAAATTCGTAGATATTCGGAAGAACACCAGTGGCGAAGGCGACTCGCTGGACAAGTATTGACGCTGAGGTGCGAAAGCGTGGGGAGCAAACAGGATTAGATACCCTGGTAGTCCACGCCGTAAACGATGATAACTAGCTGTCCGGGTTCATGGAACTTGGGTGGCGCAGCTAACGCATTAAGTTATCCGCCTGGGAGTACGGTCGCAAGATTAAAACTCAAATGAAATTGACGGCTGA	Bacteria;Proteobacteria;Alphaproteobacteria;Sphingomonadales;Sphingomonadaceae;uncultured bacterium;		>100	Spain, Finland, China, Brazil, Germany, United States of America	Biofilm in cave, photobioractor, lake, lake biofilm, water treatment system, hospital tap water, aquifer sediment, skin microbiome, showerhead biofilm	Yes	Associated to Chlorella cultures, Scenedesmus, Microcystis (Dziallas and Grossart 2011)		Ana1-R2, M1-R1, M1-R2, M1-R3, M2-R1, M2-R2, M2-R3, M4-R2, M4-R3, P1-R1, P1-R2, P1-R3, P2-R2, P3-R2, P3-R3, P5-R2
OTU_2822	ATTGGGTATAAAGCGTGCGCAGGCGGTGCTGTAAGACAGGCGTGAAATCCCCGGGCTTAACCTGGGAATGGCGCTTGTGACTGCAGTGCTGGAGTGCGGCAGAGGGGGATGGAATTCCGCGTGTAGCAGTGAAATGCGTAGATATGCGGAGGAACACCGATGGCGAAGGCAATCCCCTGGGCCTGCACTGACGCTCATGCACGAAAGCGTGGGGAGCAAACAGGATTAGATACCCTGGTAGTCCACGCCTAAACGATGTCAACTGGTTGTTGGGTCTCTTCTGACTCAGTAACGAAGCTAACGCGTGAAGTTGACCCGCCTGGGGATACGCAGGCAACTGTGAAACTCAAATGAATTGACGG	Bacteria;Proteobacteria;Betaproteobacteria;Burkholderiales;Comamonadaceae;Hydrogenophaga;uncultured bacterium mle1-6;	Proteobacteria/Betaproteobacteria/betI	0						Ana1-R1, Ana1-R2, Ana1-R3, Ana2-R1, Ana2-R2, Ana2-R3, Ana3-R1, Ana3-R2, Ana3-R3, Aph1-R1, Aph2-R2, M2-R2, M2-R3, P2-R2, P5-R2
OTU_0524	ATTGGGCGTAAAGGGCGCGTAGGCGGACATTTAAGTCGGGGGTGAAATCCCAGGGCTCAACCCTGGAACTGCCTTCGATACTGGATGTCTTGAGTGCGGGAGAGGTGTGTGGAACTCCGAGTGTAGAGGTGAAATTCGTAGATATTCGGAAGAACACCAGTGGCGAAGGCGACACACTGGCCCCGTTACTGACGCTGAGGCGCGAAAGCGTGGGGAGCAAACAGGATTAGATACCCTGGTAGTCCACGCCGTAAACGATGATTGCTAGTTGTCGGAGTGCATGCACTTCGGTGACGCAGCTAACGCATTAAGTATCCCGCCCTGGGGATACGCACGCAAGTGTGAAACTCAAAGGATTGACGG	Bacteria;Proteobacteria;Alphaproteobacteria;Caulobacterales;Caulobacteraceae;Brevundimonas;uncultured alpha proteobacterium;	Proteobacteria/Alphaproteobacteria/AlfII	3	China, Bolivia, United States of America	Lake Taihu particle-attached bacteria, surface snow blocks, Yellowstone Hot Springs	?			M2-R1, M2-R2, M2-R3, M3-R2, M3-R3, M5-R2
OTU_1093	ACTGGGTTTAAAGGGCGCGTAGGCGGACATTTAAGTCAGGGGTGAAATCCCAGAGCTCAACTCTGGAACTGCCTTTGATACTGGATGTCTTGAGTGTGAGAGAGGTATGTGGAACTCCGAGTGTAGAGGTGAAATTCGTAGATATTCGGAAGAACACCAGTGGCGAAGGCGACATACTGGCTCATTACTGACGCTGAGGCGCGAAAGCGTGGGGAGCAAACAGGATTAGATACCCTGGTAGTCCACGCCGTAAACGATGATTGCTAGTTGTCGGGCTGCATGCAGTTCGGTGACGCAGCTAACGCATTAAGCAATCCCGCCTGGGGAGTACGGTCGCAAAGATTAAAACTCAAATGGAATTGACGG	Bacteria;Proteobacteria;Alphaproteobacteria;Caulobacterales;Caulobacteraceae;Brevundimonas;	Proteobacteria/Alphaproteobacteria/AlfII	>100	China, Russia, Ireland, United States of America, Spain	Mine soil, ice, groundwater, bacterial biofilm, marine sediment, drinking water biofilm, human intestine, lake Taihu, Microcystis blooms, wastewater, human skin, marine sediments, clean room floor, floating pumice stone, seawater, human ileon	Yes	Microcystis		M2-R1, M2-R2, M2-R3, M3-R2
OTU_2600	ATTGGGCTTAAAGCGTGCGTAGGCGGTTTGTTAAGTCTGACGTGAAATCCCCGGGCTCAACCTGGGACGTGGCGTTGGAAACTGGCGATCTAGAGTACGGTAGAGGGTGGTGGAATTCCCGGTGTAGCAGTGAAATGCGTAGAGATCGGGAGGAACACTCGTGGCGAAGGCGGCCACCTGGACCAGTACTGACGCCGAGGCACGAAAGCGTGGGGAGCAAACAGGATTAGATACCCTGGTAGTCCACGCCCTAAACGATGCGAACTGGATGTTGGGCTCATTCGGAGCTCAGTATCGAAGCTAACGCGTTAAGTTCGCCGCCTGGGGGAGTACGGTCGCAAGACTGAAACTCAAATGAAATTGACGGCTGAGG	Bacteria;Proteobacteria;Gammaproteobacteria;Xanthomonadales;Xanthomonadaceae;		27	United Kingdom, Singapore, China, Mexico, United States of America, Japan, Israel, Antarctic	Alkaline microcosm, biofilm, water of high-mountain lake, water-filled limestone sinkholes, groundwater, stormwater canal, stream water, lake Taihu, particle-attached bacteria, anaerobic incubation of Microcystis, chlorinated tap water, chironomid egg, hot spring, chromium contaminated soil, serpetinizing springs, glacial cryoconite hole	Yes	60-day-old anaerobic fermentation of Microcystis Bloomss (Xing et al. 2011)	Microbial Fe(III) reduction, anaerobic degradation of Microcystis Bloomss	P1-R1, P1-R2, P1-R3, P2-R1, P2-R2, P2-R3, P3-R2, P3-R3, P4-R1
OTU_1705	ATTGGGTTTAAAGCGTGCGCAGGCGGTTTTGTAAGACAGGCGTGAAATCCCCGGGCTCAACCTGGGAATTGCGCTTGTGACTGCAAGGCTGGAGTGCGGCAGAGGGGGATGGAATTCCGCGTGTAGCAGTGAAATGCGTAGATATGCGGAGGAACACCGATGGCGAAGGCAATCCCCTGGGCCTGCACTGACGCTCATGCACGAAAGCGTGGGGAGCAAACAGGATTAGATACCCTGGTAGTCCACGCCCTAAACGATGTCAACTGGTTGTTGGGTCTCTTCTGACTCAGTAACGAAGCTAACGCGTGAAGTTGACCCCGCCCTGGGGAGTACGGCCGCAAGGTTGAAACTCAAATGAATTGACGG	Bacteria;Proteobacteria;Betaproteobacteria;Burkholderiales;Comamonadaceae;Hydrogenophaga;Hydrogenophaga sp. D11-24b2;	Proteobacteria/Betaproteobacteria/betI	>100	Austria, United States of America, China, Japan, Germany	Drainage water from a magnesite mine, human skin, freshwater Biofilm, aerobic granular sludge, groundwater, activated sludge, large-discharge, Ethiopian soda lakes carbonate			Hydrogen-Oxidizing Bacteria	Ana1-R3, Ana2-R1, Ana3-R2, Ana3-R3, Aph1-R1, Aph1-R2, Aph1-R3, Aph2-R3, M3-R2, M3-R3, M4-R1, M4-R2, M4-R3, P2-R1, P2-R2, P2-R3, P3-R1, P3-R2, P3-R3, P4-R1, P4-R2, P5-R1, P5-R2, P5-R3
OTU_1664	ACTGGGCATAAAGGGAGCGTAGGCGGACATTTAAGTCAGGGGTGAAATCCCGGGGCTCAACCTCGGAACTGCCTTTGATACTGGATGTCTTGAGTGTGAGAGAGGTATGTGGAACTCCGAGTGTAGAGGTGAAATTCGTAGATATTCGGAAGAACACCAGTGGCGAAGGCGACATACTGGCTCATTACTGACGCTGAGGCTCGAAAGCGTGGGGAGCAAACAGGATTAGATACCCTGGTAGTCCACGCCGTAAACGATGATTGCTAGTTGTCGGGGTGTTTACACCTCGGTGACGCAGCTAACGCATTAAGCAATCCCCGCCCTGGGGGAGTACGGTCGCAAGATTAAAACTCAAAGGAATTGACGG	Bacteria;Proteobacteria;Alphaproteobacteria;Caulobacterales;Caulobacteraceae;	Proteobacteria/Alphaproteobacteria/AlfII	27	China, United States of America	Lake,human ileum–associated microbia, human skin, drinking water distribution systems, travertine depositional facies				Ana1-R2, M4-R1, M4-R2, M4-R3, P5-R2
OTU_2661	ATTGGGCGTAAAGCGCACGTAGGCGGACTGGAAAGTACAGGGGTGGAAATCCCGGGGCCGTCAACCCCGGAACCTGCCTTTGAAACTCCCAGTCTTGAGGTCGAGAGAGGTGAGTGGAATTCCGAGTGTAGAGGTGAAATTCGTAGATATTCGGAGGAACACCAGTGGCGAAGGCGGCTCACTGGCTCGATACTGACGCTGAGGTGCGAAAGCGTGGGGAGCAAACAGGATTAGATACCCTGGTAGTCCACGCCGTAAAACGATGAATGCCAGACGTGGGCAGCATGCTGTTCGGTGTCACACCTAACGGATTAAGCATTCCGCC	Bacteria;Proteobacteria;Alphaproteobacteria;Rhodobacterales;Rhodobacteraceae;uncultured;Rhodobacter sp. oral taxon C30;	Proteobacteria/Alphaproteobacteria/AlfVI (GKS59)	55	China, Egypt, Hungary, South Korea, France, Greece, Israel, Spain, Singapore, India	Aerobic granular sludge, lake, Microcystis blooms, Choricystis minor, activated sludge in lab-scale reactor, ornamental fish aquaria, stormwater canal, biofilm, Elodea nuttallii rhizosphere mercury contaminated sediments, chironomid egg masses, Anoxic Sediment of a Sub-saline Shallow Lake, freshwater biofilm, particle-attached bacteria, freshwater bacterioplankton, anaerobic fermentation of Micro…	Yes	Microcystis Bloomss (Parveen et al. 2013; Cai et al. 2013), algaea (Marquard et al. Unpubli), Elodea nuttallii (Regier et al. 2013), 55-day-old anaerobic fermentation of Microcystis Bloomss ( Xing et al. 2011)		Ana1-R2, M3-R1, M3-R3, M4-R1, M4-R2, M4-R3, M5-R1, M5-R2, M5-R3, P3-R1, P3-R2, P3-R3
OTU_1307	ACTGGGTTTAAAGGGTGCGTAGGCGGGGAATTAAGTCAGTGGTGAAAGCTGGTAGCTCAACTATCAAATTGCCATTGAAACTGATTCTCTCGAGTACGGTTGAGGTAGCTGGAATGTAACATGTAGCGGTGAAATGCTTAGATATGTTACAGAACACCGATTGCGAAGGCAGGCTACTAAACCGTAACTGACGCTGAGGCACGAAAGCGTGGGGATCAAACAGGATTAGATACCCTGGTAGTCCACGCTGTAAACGTTGCATACTGGTCTTAGCGATATACAGTTAGGACCTAAGCGAAAGCATTAAGTGTTCCACCTGGGAGTACGCCCCCGCAAGGGTGAAACTCAAAGGAATTGACGG	Bacteria;Bacteroidetes;Sphingobacteria;Sphingobacteriales;NS11-12 marine group;		1	Switzerland	Lake, sludge	Yes	Planktothrix rubescens		Ana3-R1, Ana3-R2, Ana3-R3, Aph1-R1, Aph1-R2, Aph1-R3, Aph2-R1, Aph2-R2, Aph2-R3
OTU_1311	ATTGGGTGTAAAGGGCGCGTAGGCGGTTTCGCTAGTCAGGCGTGAAATCCCCAGGCTTAACTTGGGAATTGCGTTTGATACTTCGAGACTTGAGTGAGGGAGAGGATAGTGGAATTCCCAGTGTAGAGGTGAAATTCGTAGATATTGGGAAGAACACCAGTGGCGAAGGCGGCTATCTGGACCTCAACTGACGCTGAGGCGCGAAAGCGTGGGGAGCAAACAGGATTAGATACCCTGGTAGTCCACGCTGTAAACGATGTGTGCTAGACGTTGGGAAGCCTAGCTTTTCAGTGTCGCAGCTAACGCGATAAGCACACCGCCTGGGGAGTACGGTCGCAAGATTAAACTCAAGGAATTGACGGCTGAGACGCCAAGGCACA	Bacteria;Proteobacteria;Alphaproteobacteria;Rhodospirillales;I-10;	Proteobacteria/Alphaproteobacteria/LiUU-9-115	7	Mexico, Japan, Germany, China	Rice field, methane-consuming sludge, soil mesocosm, bacterioplankton sample from lake Xingyunhu, Erhai Lake				Ana3-R1, Ana3-R2, Ana3-R3, Aph1-R1, Aph1-R2, Aph1-R3, Aph2-R1, Aph2-R2, Aph2-R3
OTU_0866	ACTGGGCGTAAAGCGCATGTAGGCGGATATTTAAAGTCAGGGGTGAAATCCCAGAGCTCAACTCTGGAACTGCCTTTGATACTGGGTATCTTGAGTATGGAAGAGGTAAGTGGAATTCCGAGTGTAGAGGTGAAATTCGTAGATATTCGGAGGAACACCAGTGGCGAAGGCGGCTTACTGGTCCATTACTGACGCTGAGGTGCGAAAGCGTGGGGAGCAAACAGGATTAGATACCCTGGTAGTCCACGCCGTAAACGATGAATGTTAGCCGTCGGGCAGTATACTGTTCGGTGGCGCAGCTAACGCATTAAACATTCCCGCCCGTGGGGAGTACGGTCGCAAGACTGAAACTCAAAGGATTGACGG	Bacteria;Proteobacteria;Alphaproteobacteria;Rhizobiales;Rhizobiaceae;Rhizobium;uncultured bacterium;		>100	United States of America, Thailand, Italy, India, Mexico, China, Portugal	Human skin, duckweed, agricultural soil, rhizospheric soil, stem nodule, root nodule, mine tailing soil, bacteria associated with Bursaphelenchus xylophilus, Urgeirica mine, water and sediments				Ana1-R1, Ana1-R2, Ana1-R3, Ana2-R1, M1-R1, M1-R3, P1-R1, P1-R2, P1-R3, P2-R1, P2-R3, P4-R1, P4-R2
OTU_2046	ATTGGGCGTAAAGCGTGCGTAGGCGGTTTGTTAAGTCTGACGTGAAATCCCCGGGCTCAACCTGGGACGTGCGTTGGAAACTGGCGATCTAGAGTACGGTAGAGGGTGGTGGAATTCCCGGTGTAGCAGTGAAATGCGTAGAGATCGGGAGGAACACTCGTGGCGAAGGCGGCCACCTGGACCAGTACTGACGCTGAGGCACGAAAGCGTGGGGAGCAAACAGGATTAGATACCCTGGTAGTCCACGCCCTAAACGATGCGAACTGGATGTTGGGCTCACTTCGGAGCTCAGTATCGAAGCAAACGCGTTAAGTTTCCCGCCTGGGGATACGCACGCAAGTGTAGAAACTCAAAGG	Bacteria;Proteobacteria;Gammaproteobacteria;Xanthomonadales;Xanthomonadaceae;		12	Cyprus, China, France	Hyperalkaline Allas springs, stream water, surface sediments of an infiltration bassin, hot spring, lake water, Microcystis blooms		Microcystis Bloomss (Parveen et al. 2013)		P1-R1, P1-R2, P1-R3, P2-R1, P2-R2, P2-R3, P3-R1, P3-R2, P3-R3
OTU_3289	ACTGGGCGTAAAGCGTGCGCAGGCGGTTTTATAAGCCAGATGTGAAATCCCCGGGCTTAACCTGGGAATGGCATTTGGGACTGTAAGGCTAGAGTATGGCAGAGGAGACTAGAATTCCTGGTGTAGCAGTGAAATGCGTAGATATCAGGAGGAATACCGATGGCGAAGGCAGGTCTCTGGGTCAATACTGACGCTCATGCACGAAAGCGTGGGGAGCAAACAGGATTAGATACCCTGGTAGTCCACGCCCTAAACGATGTCAACTGGTTGTTGGGAGATTTATTCTCTTAGTAACGAAGCTAACGCGTGAAGTTGACCCCGCCCTGGGGAGTACGGTCGCAAGATTAAAACTCAAATGAAATTGACGG	Bacteria;Proteobacteria;Betaproteobacteria;Nitrosomonadales;Nitrosomonadaceae;uncultured;	Proteobacteria/Betaproteobacteria/betV-A1 (LiUU-11-179)	7	Denmark, China, Germany, France, Belgium	Activated sludge, cryoconites on a glacier in Central Asia, lake Buerger, wastewater sludge, biofilm fouling in membrane bioreactors	Yes	Microcystis Bloomss (Dziallas and Grossart 2011)	Denitrification	Aph1-R1, Aph1-R2, Aph1-R3
OTU_1914	ACTGGGCATAAAGCGCGCGTAGGCGGTTTTCAAGTCAGGGGTGAAAGCCCGGAGCTCAACTCCGGAATTGCCCTTGAAACTGGATGACTTGAGTCTTGGAGAGGTCAGTGGAATTCCGAGTGTAGAGGTGAAATTCGTAGATATTCGGAAGAACACCAGTGGCGAAGGCGACTGACTGGACAAGTACTGACGCTGAGGTGCGAAAGCGTGGGGAGCAAACAGGATTAGATACCCTGGTAGTCCACGCCGTAAACGATGATAACTAGCTGTCCGGGCACTTGGTGCTTGGGTGGCGCAGCTAACGCATTAAGCCGACCGCCCCTGGGGAGTACGGCCCGCAAGGTTGAAACTCAAAGGAATTGACGG	Bacteria;Proteobacteria;Alphaproteobacteria;Sphingomonadales;Sphingomonadaceae;Novosphingobium;uncultured bacterium;		2	Germany	Bacteria associated with Parachlorella beijerinckii and Chlorella vulgaris				Ana1-R1, Ana1-R2, Ana1-R3, Ana2-R1, Ana2-R2, Ana2-R3, Ana3-R1, Ana3-R2, Ana3-R3, Aph1-R1, Aph1-R2, Aph1-R3, M2-R3, P4-R1, P4-R2, P5-R1, P5-R2, P5-R3
OTU_0774	ATTGGGCGTAAAGAGCTCGTAGGCGGTCTGTCGCGTCTGCTGTGAAAACCCGAGGCTCAACCTCGGGCCTGCAGTGGGTACGGGCAGACTAGAGTGCGGTAGGGGAGATTGGAATTCCTGGTGTAGCGGTGGAATGCGCAGATATCAGGAGGAACACCGATGGCGAAGGCAGATCTCTGGGCCGTAACTGACGCTGAGGAGCGAAAGCGTGGGGAGCGAACAGGATTAGATACCCTGGTAGTCCACGCCGTAAACGTTGGGAACTAGATGTAGGGACCATTCCACGGTTTCTGTGTCGCAGCTAACGCATTAAGTTCCCCCCGCCCTGGGGAGTACGGTCGCAAGACTAAAACTCAAATGAAATTGACGG	Bacteria;Actinobacteria;Actinobacteria;Micrococcales;	Bacteria/Actinobacteria/Luna1-A	23	Spain, Italy, China, United States of America, Estonia	Roumi Lake, reverse osmosis membrane river water, magnetite drainage, periphyton, subsurface microbial community, phyllosphere, human skin, surface sediment of Taihu lake, waste from oil-shale	?			Ana3-R2, M1-R1, M1-R2, M1-R3, M2-R1, M2-R2, M2-R3, M5-R1, M5-R2, M5-R3, P1-R1, P1-R2, P1-R3, P2-R1, P2-R2, P3-R3, P5-R2
OTU_2856	ACTGGGTGTAAAGGGTGCGTAGGTGGGCTAGTAAGTCAGTGGTGAAATCCCCGAGCTTAACTTGGGAACTGCCGTTGATACTATTAGTCTTGAATATCGTGGAGGTAAGCGGAATATGTCATGTAGCGGTGAAATGCTTAGATATGACATAGAACACCAATTGCGAAGGCAGCTTGCTACACGGTCATTGACACTGAGGCACGAAAGCGTGGGGAGCAAACAGGATTAGATACCCTGGTAGTCCACGCCCTAAACTATGGATACTCGACATCAGCGATACACTGTTGGTGTCTGAGCGAAAGCATTAAGTATCCCCCACCTGGGAAGTACGATCGCAAAGATTGAAACTCAAATGAAATTGACGGCTGAGA	Bacteria;Bacteroidetes;Sphingobacteria;Sphingobacteriales;Chitinophagaceae;uncultured;uncultured bacterium;	Bacteria/Bacteroidetes/FukuN47	7	China, United States of America	Soil, canal and flood waters, rhizosphere, PAHs polluted soil				Ana1-R1, Ana1-R2, Ana1-R3, Aph2-R1, Aph2-R2, Aph2-R3, M4-R1, M4-R2, M4-R3, P5-R2
OTU_0895	ATTGGGCGTAAAGCGCACGTAGGCGGACTTCTAAGTCAGGGGTGAAATCCCGGGGCTCAACCTCGGAACTGCCTTTGATACTGGAAGTCTCGAGTCCGAGAGAGGTGAGTGGAACTCCTAGTGTAGAGGTGAAATTCGTAGATATTAGGAAGAACACCAGTGGCGAAGGCGGCTCACTGGCTCGGTACTGACGCTGAGGTGCGAAAGCGTGGGGAGCAAACAGGATTAGATACCCTGGTAGTCCACGCTGTAAACGATGGAAGCTAGCCGTTGGCCAGCATGCTGGTCGGTGGCGCAGCTAACGCATTAAGCTTCCCCCGCCCTGGGGAGTACGGTCGCAAGATTAAAACTCAAATGAAATTGACGGCTGAGACGCCAAG	Bacteria;Proteobacteria;unclassified Proteobacteria;	Proteobacteria/Betaproteobacteria/betV-A1 (LiUU-11-179)	>100	Germany, Spain, South Africa, United States of America, South Korea, China	Marine sponge associated bacteria, estuarine and a hypersaline microbial mat with cyanobacetria, water in terrestrial deep subsurface, sea water, sediments/sulfide in South Atlantic	Yes	Synechocystis, Chroococcus, Gloeocapsa, Microcystis, Pleurocapsa, Oscillatoria, Microcoleus, Halomicronema, Leptolyngbya, Pseudoanabaena	Polyhydroxyalkanoate-producing and -degrading bacteria with close partnership with cyanobacteria in an estuarine and a hypersaline microbial mat	M2-R1, M2-R2, M2-R3, M3-R2, P1-R3, P2-R1, P2-R2, P2-R3, P3-R1
OTU_3458	ATTGGGCGTAAAGCGTGCGCAGGCGGTTGTGTAAGACAGGTGTGAAATCCCCGGGCTTAACCTGGGAATTGCATTTGTGACTGCACGACTAGAGTGTGTCAGAGGGGGTGGAATTCCACGTGTAGCAGTGAAATGCGTAGATATGTGGAGGAACACCAATGGCGAAGGCAGCCCCCTGGGATAACACTGACGCTCATGCACGAAAGCGTGGGGAGCAAACAGGATTAGATACCCTGGTAGTCCACGCCCTAAACGATGTCAACTAGTTGTTGGGGATTTACTTCCTTGGTAACGTAGCTAACGCGTGAAGTTGACCGCCCTGGGGAGTACGGCCCGCAAGGTTAAAACTCAAAGGAATTGACGG	Bacteria;Proteobacteria;Betaproteobacteria;Burkholderiales;		>100	United States of America, India, China	Human ileum, diatom cultures, hydrothermal plume and surrounding water, freshwater biofilm, argillaceous halite, river, wastewater, shallow water hydrothermal, soil, a metropolitan subway system, sea water				Ana1-R1, Ana1-R2, Ana1-R3, M3-R1, M4-R1, M4-R2, M4-R3, P1-R1, P1-R2, P1-R3, P2-R1, P2-R3, P3-R1, P3-R3
OTU_0100	ATTGGGTTTAAAGGGTCCGTAGGCGGTTTGGTAAGTCAGTGGTGAAAGCCCATCGCTCAACGATGGAACGGCCATTGATACTGCTAGACTTGAATTACTGGGAAGTAACTAGAATATGTAGTGTAGCGGTGAAATGCTTAGATATTACATGGAATACCAATTGCGAAGGCAGGTTACTACCAGTGGATTGACGCTGATGGACGAAAGCGTGGGGAGCGAACAGGATTAGATACCCTGGTAGTCCACGCCGTAAACGATGGATACTAGCTGTTCGGAGTAATCTGAGTGGCTAAGCGAAAGTGATAAGTATCCCACTGGGGATACCGTTGCAAGAATGAAACTCAAAGGAATTGACGG	Bacteria;Bacteroidetes;Flavobacteria;Flavobacteriales;Flavobacteriaceae;Flavobacterium;uncultured Flavobacterium sp.;	Bacteroidetes/Flavo/Sporocytophaga	1	United States of America	Human skin				Ana3-R1, Ana3-R2, Ana3-R3
OTU_2164	ATTGGGCGTAAAGGGCGCGTAGGCGGCTCTGTAAGTCAGGCGTGAAATTCCTGGGCTCAACCTGGGGGCTGCGCTTGAGACTGTGGGGCTAGAGGATGGAAGAGGGTCGTGGAATTCCCAGTGTAGAGGTGAAATTCGTAGATATTGGGAAGAACACCGGTGGCGAAGGCGGCGACCTGGTCCATTACTGACGCTGAGGCGCGACAGCGTGGGGAGCAAACAGGATTAGATACCCTGGTAGTCCACGCCGTAAACGATGTGCGCTGGATGTTGGGGCCCTTAGGGGTCTCAGTGTCGTAGCTAACGCGGTAAGCGCACCGCCCTGGGGAGTACGGCCCGCAAGGTTGAAACTCAAATGAATTGACGG	Bacteria;Proteobacteria;unclassified Proteobacteria;	Proteobacteria/Alphaproteobacteria/LiUU-9-115	10	South Korea, Japan, New Zealand, Greece, United States of America, China, Netherlands	Water sample of pond, stream, freshwater stream biofilm, phyllosphere, drinking water distribution system, coalbed, granular activated carbon filters in water treatment, groundwater biofilm, drinking water				Ana3-R1, Aph1-R1, Aph1-R2, Aph1-R3, Aph2-R1, Aph2-R2, Aph2-R3, M3-R1, M3-R2, M3-R3, P2-R1, P2-R2, P2-R3, P3-R1
OTU_1354	ACTGGGTGTAAAGGGCGCGTAGGCGGCTCTGTAAGTCAGGCGTGAAATTCCTGGGCTCAACCTGGGGGCTGCGCTTGAGACTGTGGGGCTAGAGGATGGAAGAGGGTCGTGGAATTCCCAGTGTAGAGGTGAAATTCGTAGATATTGGGAAGAACACCGGTGGCGAAGGCGGCGACCTGGTCCATTACTGACGCTGAGGCGCGACAGCGTGGGGAGCAAACAGGATTAGATACCCTGGTAGTCCACGCCGTAAACGATGTGCGCTGGATGTTGGGGGCCCTTAGGGTCTCAGTGTCGTAGCTAACGCGGTAAGCGCACCGCCTGGGAGTACCGGCCCGCAAGGTTGAAACTCAAATGAATTGACGG	Bacteria;Proteobacteria;unclassified Proteobacteria;	Proteobacteria/Alphaproteobacteria/LiUU-9-115	6	South Korea, Japan, New Zealand, Greece, United States of America	Water sample of pond, stream (1), freshwater stream biofilm, phyllosphere, drinking water distribution system				Ana1-R2, Ana3-R2, Ana3-R3, Aph1-R1, Aph1-R2, Aph1-R3, Aph2-R1, Aph2-R2, Aph2-R3, M3-R1, M3-R2, M3-R3, M5-R3, P1-R3, P2-R1, P2-R2, P2-R3
OTU_1333	ACTGGGCGTAAAGGGCGCGTAGGCGGCTCATTTAAAGTGTGTGGTGAAATCTCTGTGCTCAACGCAGAAATTGCCACGCATACTGGCGAGCTTGAGGGACGTAGAGGTGAATAGAATTTCCGGTGTAGCGGTGACATGCGATCATATCGGAAGGATACCAATGGCGAAGGCAGTTCACTGGACGTTTCCTGACGCTGAGGCGCGAAAGCGTGGGTAGCAAACAGAATTAGATACTCTGGTAGTCCACGCCCTAAAGATGGATGCTAGGCGTTGGGGGTATCGACCCTCAGTGCCGCAGCTAACGCATTAAGCATCC	Bacteria;Proteobacteria;Gammaproteobacteria;Xanthomonadales;Xanthomonadaceae;Stenotrophomonas;Stenotrophomonas maltophilia;		6	China, United States of America	Petrochemcial wastewater treatment, cyanobacterial mat, subsurface sediments, river sediments, biological activated carbon	Yes	Cyanobacerial mats		Ana3-R3, M1-R2, M5-R1, M5-R2, M5-R3, P1-R3, P2-R1, P2-R2, P2-R3, P3-R1, P3-R2, P3-R3, P5-R2, P5-R3
OTU_3492	ACTGGGTGTAAAGCGTGCGTAGGCGGTTCGTTAAGTCTGACGTGAAATCCCCGGGCTCAACCTGGGACGTGCGTTGGAAACTAGGCGATCTAGAGTACGGTAGAGGGTGGTGGAATTCCCGGTGTAGCAGTGAAATGCGTAGAGATCGGGAGGAACACTCGTGGCGAAGGCGGCCACCTGGACCAGTACTGACGCTGAGGCACGAAAGCGTGGGGAGCAAACAGGATTAGATACCCTGGTAGTCCACGCCCTAAACGATGCGAAACTGGATGTTGGGCGTCACTTCGGAGCTCAGTATCGAAGCTAACGCGTTAAGTTCGCCGCCTGGGGAGTACGGTCGCAAGACTGAAACTCAAATGAATT	Bacteria;Proteobacteria;Gammaproteobacteria;Xanthomonadales;Xanthomonadaceae;		56	United States of America, Singapore, China, Japan, Israel, United Kingdom, Germany, India	Groundwater from tectonically-formed cavern, freshwater from stormwater canal, stream water, Lake Taihu, biofilm, particle-attached bacterial from lake, bacterioplankton sample from lake, 60-day-old anaerobic fermentation course of Microcystis Blooms, chlorinated tap water, alkaline microcosm samples, water of high-mountain lake, lake Constance, lake Dianchi, mucosa-associated microbiota, water a…	Yes	Anaerobic fermentation course of Microcystis Blooms (Xing et al. 2011)		P1-R1, P1-R2, P1-R3, P2-R1, P2-R2, P2-R3, P3-R1, P3-R2, P3-R3, P5-R1
OTU_1306	ATTGGGCGTAAAGCGCACGTAGGCGGACTGGAAAGTCAGGGGTGAAATCCCGGGGCTCAACCCCGGAACTGCCTTTGAAACTCCCAGTCTTGAGGTCGAGAGAGGTGAGTGGAATTCCGAGTGTAGAGGTGAAATTCGTAGATATTCGGAGGAACACCAGTGGCGAAGGCGGCTCACTGGCTCGATACTGACGCTGAGGTGCGAAAGCGTGGGGAGCAAACAGGATTAGATACCCGTGGTAGTCCACGCCGTAAACGATGAATGCCAGACGTCGGCAGGCATGCCTGTCGGTGTCACACCTAACGGATTAAGCATTCCGCCTGGGGAGTACGGCCGCAAGGTTAAAACTCAAATGAATTGACGG	Bacteria;Proteobacteria;Alphaproteobacteria;Rhodobacterales;Rhodobacteraceae;	Proteobacteria/Alphaproteobacteria/AlfVI (GKS59)	44	China, Italy, Russia, United States of America, Israel, Japan, France, Mexico, Ethiopia	Sediments, pond water, wastewater treatment, thermal spring, periphyton, Hydrilla verticillata and Vallisneria americana, chironomid egg masses, stream of Dianchi Lake, lake Taihu, lake Charles, lake Pontchartrain, Swine wastewater ditch, soil, Microcystis blooms, carp intestine, particle-attached bacterial sample from lake, bacterioplankton sample from lake, rhizosphere, industrial circulating c…	Yes	Microcystis Bloomss (Parveen et al. 2013; Cai et al. 2013)		Ana1-R2, Ana3-R1, Ana3-R2, Ana3-R3, M3-R1, M3-R2, M3-R3, M4-R1, M4-R2, M4-R3, M5-R1, M5-R2, M5-R3, P3-R1, P3-R2, P3-R3, P5-R2
OTU_3636	ATTGGGCATAAAGGGTGCGTAGGCGGGAATTAAGTCAGTGGTGAAAGCTGGTAGCTCAACTATCAAATTGCCATTGAAACTGATTCTCTCGAGTACGGTTGAGGTAGCTGGAATGTAACATGTAGCGGTGAAATGCTTAGATATGTTACAGAACACCGATTGCGAAGGCAGGCTACTAAACCGTAACTGACGCTGAGGCACGAAAGCGTGGGGATCAAACAGGATTAGATACCCTGGTAGTCCACGCTGTAAACGTTGCATACTCGGTCTTAGCGATATACAGTTAGGACCTAAGCGAAAGCATTAAGTATGCCCCACCCTGGGGAGTACGGTCGCAAGATTGAAAATCAAAATGAAATTGACGG	Bacteria;Bacteroidetes;Sphingobacteria;Sphingobacteriales;NS11-12 marine group;uncultured bacterium;		9	China, Switzerland, Sweden, United States of America	Active sludge of sewage treatment plant, Microcystis blooms, lake Zurich, spring blooms, freshwater from Lake Ekoln, hypertrophic freshwater lake, lake Michigan	Yes	Microcystis Blooms (Li et al. 2012), phytoplankton Blooms (Eckert et al. 2012)		Ana3-R1, Ana3-R2, Ana3-R3, Aph1-R1, Aph1-R2, Aph1-R3, Aph2-R1, Aph2-R2, Aph2-R3
OTU_3095	ACTGGGTTTAAAGGGTCCGTAGGCGGTTTAGTAAGTCAGTGGTGAAAGCCCATCGCTCAACGGTGGAACGGCCATTGATACTGCTGAACTTGAATTATTAGGAAGTAACTAGAATATGTAGTGTAGCGGTGAAATGCTTAGAGATTACATGGAATACCAATTGCGAAGGCAGGTTACTACTAATGGATTGACGCTGATGGACGAAAGCGTGGGTAGCGAACAGGATTAGATACCCTGGTAGTCCACGCCGTAAACGATGGATACTAGCTGTTGGGCGCAAGTTCAGTGGCTAAGCGAAAGTGATAAGTATCCCACTGGGGATACGAACGCAAGTTTGAAACTCAAAGGATTGACGGCTGAGACCCCAAGGCA	Bacteria;Bacteroidetes;Flavobacteria;Flavobacteriales;Flavobacteriaceae;Flavobacterium;uncultured bacterium;	Bacteria/Bacteroidetes/Flavo	51	Thailand, Korea, Lithuania, United States of America, Austria, Poland, Arctic sea, China	Wood debris, water, salmon intestinal microbiota, lake water, floating pumice, stream, mesotrophic artificial lake, root and rhizosphere, river, disturbed arable and landfill soils, Arctic sea ice-melt pond, oyster mushroom, sludge, microfiltration system, bromeliad-tank soil				P5-R1, P5-R2, P5-R3
OTU_3457	ATTGGGTTTAAAGGGTGCGTAGGCGGTTTATTAAGTCAGTGGTGAAAGACGATAGCTTAACTATCGAGGTGCCATTGATACTGATGAACTTGAGTGCAGTCGAAGTAGGCGGAATGGACGGTGTAGCGGTGAAATGCATAGATATCGTCCAGAACACCGATAGTGAAGACAGCTTACTAGGCTGTAACTGACGCTGAGGCACGAAAGTGTGGGGATCAAACAGGATTAGATACCCTGGTAGTCCACACTGTAAACGTTGATAACTCGCTGTTGGCGATATACAGCCAGCGGCCAAGCGCAAGCGATAAGTTATCCCACCCTGGGGAGTACGCCGGCAAACGGTGAAACTCAAAGGAATTGACGG	Bacteria;Bacteroidetes;Cytophagia;Cytophagales;Cytophagaceae;Flexibacter;uncultured Bacteroidetes bacterium;		2	United States of America	Fungus symbionts, aeration tank of wastewater treatment				Aph1-R1, Aph1-R2, Aph1-R3, Aph2-R3, M5-R3
OTU_3637	ATTGGGTTTAAAGGGTGTGTAGGCGGATATTTAAGTCAGTGGTGAAATCTCCGGGCTCAACCCGGAAACTGCCATTGATACTATTTATCTTGAATTCTGTTGAGGTAGGCGGAATACATCATGTAGCGGTGAAATGCTTAGAGATGATGTAGAACACCGATTGCGAAGGCAGCTTACTAAACAGATATTGACGCTGAGGCACGAAAGCGTGGGGATCAAACAGGATTAGATACCCTGGTAGTCCACGCCCTAAACGATGATTACTCGACATACGCGATATTACTGTGTGTGTCTGAGCGAAAGCATTAAGTAATCCCACCCTGGGAAGTACGTCCGCAAGGATGAAACTCAAATGAATTGACGG	Bacteria;	Bacteria/Bacteroidetes/FukuN47	2	United States of America, France	Skin-volar forearm, surface sediments of an infiltration bassin				M4-R1, M4-R2, M4-R3, P5-R2
OTU_2916	ATTGGGTTTAAAGGGCGCGTAGGCGGCACAACTAGTCAGGCGTGAAATTCCTGGGCTTAACCTGGGGGCTGCGTTTGATACGGTTGGGCTAGAGGATGGAAGAGGCTCGTGGAATTCCCAGTGTAGAGGTGAAATTCGTAGATATTGGGAAGAACACCGGTGGCGAAGGCGGCGAGCTGGTCCATTACTGACGCTGAGGCGCGAAAGCGTGGGGAGCAAACAGGATTAGATACCCTGGTAGTCCACGCTGTAAACGATGTGCGCTGGATGTTGGGTAACTTAGTTACTCAGTGTCGTAGCTAACGCGATAAGCGCACCGCCTGGGGATACGGCCCGCAAGGTTGAAACTCAAAGGAATTGACGCTGAGAC	Bacteria;Proteobacteria;Alphaproteobacteria;Rhodospirillales;Acetobacteraceae;Roseococcus;uncultured Antarctic bacterium LB3-94;	Proteobacteria/Alphaproteobacteria/LiUU-9-115	15	China, Argentina, United States of America, Antarctic	Sediment, lake bacterioplankton, lake water, alpine lake water ultraoligoth, Antartica lake, high altitude granite vault, pumice, corroded concrete sample, glacial hole, drinking water C treatment			Sulfur oxidizing	M5-R1, M5-R2, M5-R3, P5-R2
OTU_2660	ATTGGGCATAAAGGGCGCGTAGGCGGACTCTTAAGTCGGGGGTGAAAGCCCAGGGCTCAACCCTGGAATTGCCTTCGATACTGAGAGTCTTGAGTTCGGAAGAGGTTGGTGGAACTGCGAGTGTAGAGGTGAAATTCGTAGATATTCGCAAGAACACCAGTGGCGAAGGCGGCCAACTGGTCCGATACTGACGCTGAGGCGCGAAAGCGTGGGGAGCAAACAGGATTAGATACCCTGGTAGTCCACGCCGTAAACGATGAATGCCAGCCGTTGGGGTGCATGCACTTCAGTGGCGCAGCTAACGCTTTAAGCATTCCCGCCCCTGGGGAGTACGGTCGCAAGATTAAAACTCAAATGAATTGACGG	Bacteria;Proteobacteria;Alphaproteobacteria;		>100	Pakistan, Argentina, Australia, China, United States of America	Rhizosphere, lake, sediment of an anaerobic aquifer, plant-associated bacteria, periphyton rivers, biofilter used in odor treatment at landfill, tallgrass prarie soil				Ana1-R2, Ana2-R2, Ana2-R3, Aph1-R2, Aph1-R3, Aph2-R3, M1-R2, M2-R3, M3-R1, M3-R2, M3-R3, M4-R1, M4-R2, M4-R3, M5-R2, M5-R3, P2-R1, P2-R3, P3-R1, P3-R2, P3-R3, P4-R1, P4-R2, P5-R1, P5-R2, P5-R3
OTU_2952	ACTGGGCGTAAAGGGCGCGTAGGCGGTTTCGCTAGTCAGGCGTGAAATCCCCAGGCTTAACTTGGGAATTGCGTTTGATACTTCGAGACTTGAGTGAGGGAGAGGATAGTGGAATTCCCAGTGTAGAGGTGAAATTCGTAGATATTGGGAAGAACACCAGTGGCGAAGGCGGCTATCTGGACCTCAACTGACGCTGAGGCGCGAAAGCGTGGGGAGCAAACAGGATTAGATACCCTGGTAGTCCACGCTGTAAACGATGTGTGCTAGAGTTGGGAAGCCTAGCTTTTCAGTGTCGCAGCTAACGCGATAAGCACACCCGCCCCTGGGGAGTACGGTCGCAAGATTAAACTCAAATGAAATTGACGGCTGAGACTCAAGGC	Bacteria;Proteobacteria;Alphaproteobacteria;Rhodospirillales;I-10;	Proteobacteria/Alphaproteobacteria/LiUU-9-115	6	Mexico, Japan, Germany, China	Rice field, methane-consuming sludge, soil mesocosm, bacterioplankton sample from lake Xingyunhu				Ana3-R1, Ana3-R2, Ana3-R3, Aph1-R1, Aph1-R2, Aph1-R3, Aph2-R1, Aph2-R2, Aph2-R3
OTU_2574	ATTGGGTATAAAGGGTGCGTAGGTGGGCTAGTAAGTCCGTGGTGAAATCCCTGAGCTTAACTTGGGAACTGCCATTGATACTATTAGTCTTGAATATCGTGGAGGTAAGCGGAATATGTCATGTAGCGGTGAAATGCTTAGATATGACATAGAACACCAATTGCGAAGGCAGCTTGCTACACGGTCATTGACACTGAGGCACGAAAGCGTGGGGAGCAAACAGGATTAGATACCCTGGTAGTCCACGCCCTAAACTATGGATACTCGACATCAGCGATACACAGTTGGTGTCTGAGCGAAAGCATTAAGTATCCCCACCTGGGAAAGTACGATCGCAAGATTGAAACTCAAATGAATTGAC	Bacteria;Bacteroidetes;Sphingobacteria;Sphingobacteriales;Chitinophagaceae;uncultured;uncultured bacterium;	Bacteria/Bacteroidetes/FukuN47	32	China, United States of America, Vietnam, Germany, Italy, Japan	Soil, rhizosphere, lake water, glacier sediment, skin, biofilm rural sewage, lake/river sediment, alpine wetland, percolating water, biofilm freshwater				Ana1-R2, M4-R1, M4-R2, M4-R3, P5-R2
OTU_2731	ACTGGGTGTAAAGCGTGCGCAGGCGGTTGTGTAAGACAGGTGTGAAATCCCCGGGCTTAACCTGGGAACTGCGCTTGTGACTGCACGGCTAGAGTATGGCAGAGGGGGGTGGAATTCCACGTGTAGCAGTGAAATGCGTAGAGATGTGGAGGAACACCGATGGCGAAGGCAGCCCCCTGGGCCAATACTGACGCTCATGCACGAAAGCGTGGGGAGCAAACAGGATTAGATACCCTGGTAGTCCACGCCCTAAACGATGTGACTAGGTGTTCGGTGAGGAGACTCATTGAGTACCGCAGCTAACGCGTGAAGTCCGACCCGCCCTGGGGAGTACGGTCGCAAGATTAAAACTCAAAGGAATTGACGG	Bacteria;Proteobacteria;Betaproteobacteria;Rhodocyclales;Rhodocyclaceae;Methyloversatilis;uncultured bacterium;		>100	China, India, Roumania, United States of America, Spain	Bacterial symbionts, salivary glands Hyalessa maculaticollis, guts of workers Camponotus japonicus, activated sludge, freshwater biofilm, sediment from high arsenic groundwater aquifer, water and sediment samples of hot springs, river sediment, water samples from oil well, production water of petroleum reservoir, honeydew of Cinara tujafilina, geothermal microbial mat, aquifer groundwater, soil, …				Ana3-R1, Ana3-R2, Ana3-R3, Aph1-R1, Aph1-R2, Aph1-R3, M1-R2, M2-R2, M2-R3, M5-R2, P2-R1, P2-R2, P2-R3, P4-R1, P4-R2
OTU_0995	ACTGGGCTTAAAGGGCGCGTAGGCGGTTGACCAAGTTGGGGGTGAAAGCCCGGGGCTTAACCTCGGAATTGCCTCCAAAACTGGTCGGCTTGAGTGTGGAAGAGGGTTGTGGAATTCCCAGTGTAGAGGTGAAATTCGTAGATATTGGGAAGAACACCAGTGGCGAAGGCGACAACCTGGTCCATTACTGACGCTGAGGCGCGACAGCGTGGGGAGCAAACAGGATTAGATACCCTGGTAGTCCACGCCGTAAACGATGAGTGCTGGATGTTGGACGGTTGCGTTCAGTGTCGAAGTTAACGCGATAAGCACTCCGCCTGGGGAGTACGGCCGCAAGGTTGAAACCTCAAAGGATTGACGGCTGAGACTCCAAGGCA	Bacteria;Proteobacteria;Alphaproteobacteria;Rhodospirillales;Family Incertae Sedis;Oleomonas;uncultured Oleomonas sp.;		12	Romania, China, Thailand, Filand, Kuwait	Cave water, river freshwater, lake, municipal waste compost, anaerobic wastewater biofilm, sewage	Yes	Microcystis (Shi et al. 2009)		Ana1-R1, Ana1-R2, Ana1-R3, Ana2-R1, Ana3-R1, P4-R1, P4-R2, P5-R1
OTU_0338	ACTGGGCGTAAAGCGCACGTAGGCGGACCAGAAAGTCAGAGGTGAAAGCCCAGGGCTCAACCTTGGAACTGCCTTTGAAACTCCTGGTCTTGAGGTCGAGAGAGGTGAGTGGAATTCCGAGTGTAGAGGTGAAATTCGTAGATATTCGGAGGAACACCAGTGGCGAAGGCGGCTCACTGGCTCGATACTGACGCTGAGGTGCGAAAGCGTGGGGAGCAAACAGGATTAGATACCCTGGTAGTCCACGCCGTAAACGATGAATGCCAGACGTCGGGCAGCATGCTGTTCGGTGTCACACCTAACGGATTAAGCATTCCCCGCCCTGGGGGAGTACGGCCGCAAGGTTAAACTCAAATGAATTGACGG	Bacteria;		10	Ethiopia, United States of America, China, France, Japan, Ireland, Korea	Sludge and activated sludge, Hydrilla verticillata and Vallisneria, mesophilic anaerobic digester, oil field, freshwater of Woopo wetland				Aph1-R1, Aph1-R2, Aph1-R3, Aph2-R1, Aph2-R2, Aph2-R3, P2-R1
OTU_2663	ATTGGGTTTAAAGCGCACGTAGGCGGATCGATAAGTCAGGGGTGAAATCCCGAGGCTCAACCTCGGAACTGCCTTTGATACTGTCGATCTTGAGTCCGGGAGAGGTGAGTGGAACTCCGAGTGTAGAGGTGAAATTCGTAGATATTCGGAAGAACACCAGTGGCGAAGGCGGCTCACTGGCCCCGGTACTGACGCTGAGGTGCGAAAGCGTGGGGAGCAAACAGGATTAGATACCCTGGTAGTCCACGCCGTAAACGATGGAAGCTAGCCGTCGGGCAGCATGCTGTTCGGTGGCGCAGCTAACGCATTAAGCTTCCCGCCTGGGAGTACCGGTCGCAAGATTAAAACTCAAATGAATTGACGG	Bacteria;Proteobacteria;Alphaproteobacteria;Rhizobiales;Xanthobacteraceae;Pseudoxanthobacter;uncultured alpha proteobacterium;		6	Germany, United States of America, Antarctic	Sediment from slow sand filtration of wastewaters, gut, aquatic moss pillars, skin-volar forearm				Ana1-R1, Ana1-R2, Ana1-R3, Ana2-R1, Ana2-R2, Ana2-R3, Ana3-R1, Ana3-R2, Ana3-R3, Aph1-R1, Aph1-R2, Aph1-R3, Aph2-R1, Aph2-R2, Aph2-R3, P2-R2
OTU_3488	ATTGGGTGTAAAGCGTGCGTAGGTGGTCGTTTAAGTCCGTTGTGAAAGCCCTGGGCTCAACCTGGGAACTGCAGTGGATACTGGGCGACTAGAATGTGGTAGAGGGTAGCGGAATTCCTGGTGTAGCAGTGAAATGCGTAGAGATCAGGAGGAACATCCATGGCGAAGGCAGCTACCTGGACCAACATTGACACTGAGGCACGAAAGCGTGGGGAGCAAACAGGATTAGATACCCTGGTAGTCCACGCCCTAAACGATGCGAATGGATGTTGGGTGCAATTTGGCACGCAGTATCGAAGCTAACGCGTTAAGTTCCGCCCCGCCCTGGGGGAGTACGGTCGCAAGACTGAAACTCAAAGGAATTGACGG	Bacteria;Proteobacteria;Gammaproteobacteria;Xanthomonadales;Xanthomonadaceae;Stenotrophomonas;Stenotrophomonas maltophilia;		>100	China, India, Red sea, Thailand, Canada, Turkey, Bangladesh, United States of America, Germany, Brazil, Austria	Silage, rhizosphere soil, red sea sponges, domestic water storage containers, slaughterhouse waste soil, receiving river of the antibiotic production wastewater effluent, lake Ontario surface, travertines, diabetic foot infection, oil refinery soil, contaminated soil, biogas plants, river water and sediment, rumen, skin-volar forearm, water mass above the active hydrothermal field, Amazon dark ea…				P4-R2, P5-R1, P5-R2, P5-R3
OTU_3394	ATTGGGCATAAAGCGCACGTAGGCGGCTATTCAAGTCAGAGGTGAAAGCCCGGGGCTCAACCCCGGAACTGCCTTTGAAACTAGATAGCTTGAATCTTGGAGAGGCGAGTGGAATTCCGAGTGTAGAGGTGAAATTCGTAGATATTCGGAAGAACACCAGTGGCGAAGGCGACTCGCTGGACAAGTATTGACGCTGAGGTGCGAAAGCGTGGGGAGCAAACAGGATTAGATACCCTGGTAGTCCACGCCGTAAACGATGATAACTAGCTGTCCGGGTTCATGGAACTTGGGTGGCGCAGCTAACGCATTAAGTTATCCCGCCCGTGGGGAGTACGGTCGCAAGATTAAAACTCAAATGAATTGACGG	Bacteria;Proteobacteria;unclassified Proteobacteria;		>100	South Korea, China, Finland	Microcystis culture, fresh water biofilm, lake water with Microcystis blooms, ocean water, host microctinium pusillum, water, shallow lake, biofilm black ferromanganese, drinking water system, non axenic culture of Chlorella	Yes	Microcystis Bloomss (Dziallas and Grossart 2011)		Ana3-R1, Ana3-R2, Ana3-R3, Aph1-R3, Aph2-R2, M1-R1, M1-R2, M1-R3, M2-R1, M2-R2, M2-R3, M3-R2, M4-R1, M4-R3, P1-R1, P1-R2, P1-R3, P2-R1, P2-R2, P2-R3, P3-R1, P3-R2, P3-R3, P5-R2
OTU_0737	ATTGGGCGTAAAGCGTGCGTAGACGGTTATTTAAGTCGGGTGTGAAATCCCCGGGCTCAACCTGGGAATTGCATTCGAGACTGAATAGCTAGGGTTCGGAAGAGGGAAGCGGAATTTCCGGTGTAGCGGTGAAATGCGTAGATATCGGAAGGAACATCAGTGGCGAAAGCGGCTTCCTGGTCCAGAACCGACGTTCAGGCACGAAAGCGTGGGGAGCAAACAGGATTAGATACCCTGGTAGTCCACGCCATAAACGATGACAACTAGACGTTGAGAGGGTTTGCTCCCAGTGTCGCAGCTAACGCGTTAAGTTGTCCGCCTGGGGAGTACGGCCGCAAGGTTGAAACCTCAAATGAATTGACGGCTGAGAC	Bacteria;Proteobacteria;Gammaproteobacteria;Xanthomonadales;Sinobacteraceae;uncultured;uncultured bacterium;	Bacteria/Proteobacteria/Gammaproteobacteria LiUU3-334.2	5	United States of America, Germany, China, Taiwan, China	Hydrilla verticillata and Vallisneria americana in a Freshwater, biofilm sampled in a treatment system for groundwater contaminated with BTEX, MTBE and ammonium, biofilms in a full-scale vermifilter, tufa microbe, particle-attached bacterial from lake				Ana2-R1, Ana2-R2, Ana2-R3
OTU_2523	ACTGGGCGTAAAGGGCGCGTAGGCGGACATTTAAGTCAGGGGTGAAATCCCAGAGCTCAACTCCTGGAACTGCCTTTGATACTGGATGTCTTGAGTGTGAGAGAGGTATGTGGAACTCCGAGTGTAGAGGTGAAATTCGTAGATATTCGGAAGAACACCAGTGGCGAAGGCGACATACTGGCTCATTACTGACGCTGAGGCGCGAAAGCGTGGGGGAGCAAACAGGATTAGACTACCCTGGTAGTCCACGCCGTAAACGATGATTGCTAGTTGTCGGGCTGCATGCAGTTCGGTGACGCAGCTAACG	Bacteria;Proteobacteria;Alphaproteobacteria;Caulobacterales;Caulobacteraceae;Brevundimonas;	Proteobacteria/Alphaproteobacteria/AlfII	>100	China, United States of America, Germany, Ireland	Mine tailing soil, ice core, oil-contaminated groundwater, freshwater biofilm, surface marine sediment, drinking water distribution system, human ileum–associated microbia, lake water, associated with the cyanobacterium Microcystis, wastewater, human skin, air samples	Yes	Microcystis Bloomss (Dziallas and Grossart 2011)		Ana2-R3, M2-R1, M2-R2, M2-R3
OTU_2716	ATTGGGCGTAAAGCGCACGTAGGCGGTCTTTTAAGTCAGAGGTGAAAGCCCGGGGGCTCAACTCCGGAATTGCCTTTGAAACTGGGAGACTTGAACACGGGAGAGGTGAGTGGAATTCCGAGTGTAGAGGTGAAATTCGTAGATATTCGGAGGAACACCAGTGGCGAAGGCGGCTCACTGGACCGTTGTTGACGCTGAGGTGCGAAAGCGTGGGGAGCGAAACAGGATTAGATACCCTGGTAGTCCACGCCGTAAACGATGACGACTAGCTGTCGGGGCTCTTAGAGTTTCGGTGGCGCAGCTAACGCATTAAGTCGTCCGCCTGGGGAGTACGGCCGCAAGGTTAAAACTCAAAGGAATTGACGG	Bacteria;Proteobacteria;Alphaproteobacteria;Sphingomonadales;Sphingomonadaceae;Sandaracinobacter;Sandaracinobacter sibiricus;		12	China, Japan, France	Periphyton, water in reed belt, eutrophic shallow lake bacterioplankton, host sandoracinobacter, sludge swinne wastwater, anaerobic wastewater, bioremediation hydrocarbon contaminated soil, heavy oil seeps, wastewater of oil treatment plant				M3-R2, M4-R1, M4-R2, M4-R3, M5-R1, M5-R2, M5-R3
OTU_0991	ATTGGGCGTAAAGCGCACGTAGGCGGCTTTAAGTCAGGGTGAAATCCCGGGGCTCAACCCCGGAACTGCCCTTGAAACTGGGAAGCTAGAATCTTGGAGAGGCGAGTGGAATTCCGAGTGTAGAGGTGAAATTCGTAGATATTCGGAAGAACACCAGTGGCGAAGGCGACTCGCTGGACAAGTATTGACGCTGAGGTGCGAAAGCGTGGGGAGCAAACAGGATTAGATACCCTGGTAGTCCACGCCGTAAACGATGATAACTAGCTGTCCGGGTTCACAGAACTTGGGTGGCGCAGCTAACGCATTAAGTTATCCGCCTGGGGAGTACGGTCGCAAGATTAAAACTCAAATGAATGCCAAGGCACACA	Bacteria;Proteobacteria;Alphaproteobacteria;Sphingomonadales;Erythrobacteraceae;Erythrobacter;uncultured bacterium;		>100	China, United States of America, Argentina, United Kingdom, Italy	Lonar sediments surface rock, soil, lake bacterioplankton, mesothermic microbe mat, lake water, pumice, biofilm drinking water, sediment lake, sulfidic sprig, shrimp sediment, industrial coolingwater sys, skin dermatite, lake attached particule bacteria				Ana1-R2, M5-R1, M5-R2, M5-R3, P2-R2, P2-R3
OTU_3690	ACTGGGCGTAAAGCGAGTGTAGGTGGTTGTCATAGTCAGGTGTGAAAGCCTTGAGCTCAACTCAAGAAATGCACTTGATACTGGGCGACTAGAGGACCGGAGAGGATAGTGGAATTCCCAGTGTAGTGGTGAAATACGTAGAGATTGGGAAGAACACCAGTGGCGAAGGCGGCTATCTGGACGGTTTCTGACACTAAGACTCGAAAGCGTGGGGAGCAAACAGGATTAGATACCCTGGTAGTCCACGCCGTAAACGATGGGTGCTAGACGTTGGCGAGCTTGCTCGTCAGTGTCGCAGCTAACGCGTTAAGCACCCCCCGCCCTGGGGAGTACGGCCGCAAGGTTGAAACTCAAAGGATTGACGGCTGA	Bacteria;Proteobacteria;Alphaproteobacteria;Rhodospirillales;wr0007;alpha proteobacterium BAC233;	Proteobacteria/Alphaproteobacteria/LiUU-9-115	>100	Tunisia, China, France, United States of America, Netherlands, Costa Rica, Trinidad and Tobago	Wastewater treatment, freshwater biofilm, aerobic granular sludge, ground water contaminated oil, lake water, contaminated soil, skin dermatite, activated sludge, groundwater, methane oxidizing DHS reactor, guts, drinking water treatment, anaerobic wastewater sludge, rhizosphere, lake treatment sewage, lake bacterioplankton, roots, showerhead swab, marine water, digestive of zebrafish, coral surf…				Ana1-R1, Ana1-R2, Ana1-R3, Ana2-R3, Ana3-R2, Ana3-R3, Aph1-R1, Aph1-R2, Aph1-R3, Aph2-R1, Aph2-R2, Aph2-R3, M4-R1, M4-R2, P2-R1, P2-R2, P2-R3, P4-R1
OTU_1789	ACTGGGTGTAAAGCGCACGTAGGCGGCTTTTAAGTCAGGGGTGAAATCCCGGGCTCAACCCCGGAACTGCCCTTGAAACTGGGAAGCTAGAATCTTGGAGAGGCGAGTGGAATTCCGAGTGTAGAGGTGAAATTCGTAGATATTCGGAAGAACACCAGTGGCGAAGGCGACTCGCTGGACAAGTATTGACGCTGAGGTGCGAAAGCGTGGGGAGCAAACAGGATTAGATACCCTGGTAGTCCACGCCGTAAACGATGATAACTAGCTGTCCGGGTTCACAGAACTTGGGTGGCGCAGCTAACGCATTAAGTTATCCGCCTGGGGGAGTACGGTCGCCAAGATTAAAACTCAAATGAATTGCGG	Bacteria;Proteobacteria;Alphaproteobacteria;Sphingomonadales;Erythrobacteraceae;Erythrobacter;uncultured bacterium;		>100	China, United States of America, Argentina, United Kingdom, Italy	Lonar sediments surface rock, soil, lake bacterioplankton, mesothermic microbe mat, pumice, lake epilimion, water lake, biofilm drinking water, sediment lake, sulfidic spring, shrimp sediment, drinking water system, skin dermatitis, lake particule attached bacteria		Spirulina		Ana1-R2, M3-R3, M5-R1, M5-R2, M5-R3, P2-R1, P2-R2
OTU_2214	ATTGGGCATAAAGGGCGCGTAGGCGGTTTCGCTAGTCAGGCGTGAAATCCCCAGGCTTAACTTGGGAATTGCGTTTGATACTTCGAGACTTGAGTGAGGGAGAGGATAGTGGAATTCCCAGTGTAGAGGTGAAATTCGTAGATATTGGGAAGAACACCAGTGGCGAAGGCGGCTATCTGGACCTCAACTGACGCTGAGGCGCGAAAGCGTGGGGAGCAAACAGGATTAGATACCCTGGTAGTCCACGCTGTAAACGATGTGTGCTAGACGTTGGGAAGCCTAGCTTTTCAGTGTCGCAGCTAACGCGATAAGTAATCCCACCCTGGGGAGTACGCTCGCAAGAGTGAAACT	Bacteria;Proteobacteria;Alphaproteobacteria;Rhodospirillales;I-10;	Proteobacteria/Alphaproteobacteria/LiUU-9-115	0						Ana3-R1, Ana3-R2, Ana3-R3, Aph1-R1, Aph1-R2, Aph1-R3, Aph2-R1, Aph2-R2, Aph2-R3, M2-R3
OTU_2829	ATTGGGCATAAAGCGCACGTAGGCGGACTGGAAAGTCAGGGGTGAAATCCCGGGGCTCAACCCCGGAACTGCCTTTGAAACTCCCAGTCTTGAGGTCGAGAGAGGTGAGTGGAATTCCGAGTGTAGAGGTGAAATTCGTAGATATTCGGAGGAACACCAGTGGCGAAGGCGGCTCACTGGCTCGATACTGACGCTGAGGTGCGAAAGCGTGGGGAGCAAACAGGATTAGATACCCTGGTAGTCCACGCCGTAAACGATGAATGCCAGAGTCGGGCAGCATGCTGTTCGGTGTCACACCTAACGGATTAAGCATTCCCGCCCCTGGGGAGTACGGCCCGCAAGGTTAAAACTCAAAGGAATTGACGG	Bacteria;Proteobacteria;Alphaproteobacteria;Rhodobacterales;Rhodobacteraceae;Rhodobacter;	Proteobacteria/Alphaproteobacteria/AlfVI (GKS59)	>100	Hongry, South Korea, France, China, Singapor, India	Sludge, lake waste, freshwater wetlands, lake water, eutrophic bay, activated sludge, ornemental fish aquaria, concerte surface storm water canal, biofilm attached sulfur iron, mucilaginous cyanobacterial aggragates in eutrophic lake, rhizosphere contaminated mercury, biofilm grown on polyvinyl chlonide, lake water particule attached bacteria, bacterioplankton eutrophic lake, fermentation microcy…	Yes	Microcystis (Parveen et al. 2013; Xing et al. 2011)		Ana1-R2, M3-R1, M3-R2, M4-R1, M4-R2, M4-R3, M5-R1, M5-R3, P3-R1, P3-R2, P3-R3
OTU_0861	ACTGGGCGTAAAGCGCACGTAGGCGGCTTTTTAAGTCAGAGGTGAAATCCCGGGGCTCAACCCCGGAACTGCCTTTGAAACTGGGAAGCTAGAATCCTGGAGAGGCGAGTGGAATTCCGAGTGTAGAGGTGAAATTCGTAGATATTCGGAAGAACACCAGTGGCGAAGGCGACTCGCTGGACAGGTATTGACGCTGAGGTGCGAAAGCGTGGGGAGCAAACAGGATTAGATACCCTGGTAGTCCACGCCGTAAACGATGATAACTAGCTGTCCGGGTTCATGGAACTTGGGTGGCGCAGCTAACGCATTAAGTATCCGCCTGGGGGAGTACGGTCGCAAGATTAAAACTCAAATGAATTGACGG	Bacteria;Proteobacteria;unclassified Proteobacteria;		>100	China, Spain, France, United States of America, Argentina, Japan, Indonesia, India	Lake water, sea water, deterioration stone, soil, wastewater oil treatment, lake epilimnion, water, pumice, groundwater, coastal hot spring water, contaminated soil	Yes	Microcystis (Li et al. 2012)		Aph1-R1, Aph1-R2, Aph1-R3, Aph2-R1, Aph2-R2, Aph2-R3, M3-R1, P2-R3
OTU_1495	ATTGGGCATAAAGCGTGCGCAGGCGGTGCTGTAAGACAGGCGTGAAATCCCCGGGCTTAACCTGGGAATGGCGCTTGTGACTGCAGTGCTGGAGTGCGGCAGAGGGGGATGGAATTCCGCGTGTAGCAGTGAAATGCGTAGATATGCGGAGGAACACCGATGGCGAAGGCAATCCCCTGGGCCTGCACTGACGCTCATGCACGAAAGCGTAGGGGAGCAAACAGGATTAGATACCCTGGTAGTCCAGCCCTAAACGATGTCAACTGGTTGTTGGGTCTCTTCTGACTCAGTAACGAAGCTAACGCGTGAAGTTGACCGCCTGGGGAGTACGGCCGCAAGGTTGAAACTCAAAGGAATTGACGG	Bacteria;Proteobacteria;Betaproteobacteria;Burkholderiales;Comamonadaceae;Hydrogenophaga;Hydrogenophaga sp. CL-9.06;	Proteobacteria/Betaproteobacteria/betI	>100	China, France, Indonesia	Freshwter biofilms, soil biofilm, human gastrointestinal, contaminated soil, holocene marine sediments, marine hot springs, algicidal enrichment culture showing activity against microcystis aeruginosa, port water, lake water	Yes	Microcystis		Ana1-R3, Ana2-R1, Ana2-R2, Ana2-R3, Ana3-R1, Ana3-R2, Ana3-R3, M2-R3, P2-R1
OTU_1851	ACTGGGTTTAAAGGGTGCGTAGGCGGGCAGGTAAGTCAGTGGTGAAATCCTAGAGCTTAACTCTAGAACTGCCATTGATACTATCTGTCTTGAATATTGTGGAGGTTAGCGGAATATGTCATGTAGCGGTGAAATGCTTAGATATGACATAGAACACCTATTGCGAAGGCAGCTAACTACGCATATATTGACGCTGAGGCACGAAAGCGTGGGGATCAAACAGGATTAGATACCCTGGTAGTCCCACGCCCTAAAGATGATTACTCGACATTTGTGATACACTATAAGTGTCTGAGCGAAAGCATTAAGTAATCCACCTGGGAAGTACGACCGCAAAGGTTGAAACTCAAAGGATTGACGG	Bacteria;Bacteroidetes;Sphingobacteria;Sphingobacteriales;Chitinophagaceae;uncultured bacterium;	Bacteria/Bacteroidetes/FukuN47	>100	China, United States of America, Argentina, France, Estonia, Japan	Eutrophic lake bacterioplankton, drinking water treatment, pumice, lake water associated with microcystis, water colum, surface freshwater lake, grass carp intestin, drinking water system, eutrophic lake particle attached bacteria, oil contaminated groundwater, activated sludge, leachate concentrate, lake sediment, contaminated wastewater, human gastrointestin, wetland, groundwater	Yes	Microcystis (Parveen et al. 2013)		Ana3-R1, Ana3-R2, Ana3-R3
OTU_2034	ACTGGGCGTAAAGCGCGCGTAGGTGGTTAGTTAAGTTGGATGTGAAATCCCCGGGCTCAACCTGGGAACTGTATTCAAAACTGACTGACTAGAGTATGGTAGAGGGTGGTGGAATTTCCTGTGTAGCGGTGAAATGCGTAGATATAGGAAGGAACACCAGTGGCGAAGGCGACCACCTGGACTGATACTGACACTGAGGTGCGAAAGCGTGGGGAGCAAACAGGATTAGATACCCTGGTAGTCCACGCCGTAAACGATGTCAACTAGCCGTTGGGAGCCTTGAGCTCTTAGTGGCGCAGCTAACGCTTTAAGCATTCCGCCTGGGAGTACGGTCGCAAGATTAAAACTCAAATGAATTGACGG	Bacteria;Proteobacteria;Gammaproteobacteria;Pseudomonadales;Pseudomonadaceae;Pseudomonas;Pseudomonas aeruginosa;	Proteobacteria/Gammaproteobacteria/gamIV	>100	China, India, Poland, Netherlands, Canada, Denmark, United States of America, United Kingdom, Romania, Germany, Mexico	Paddy soil, rhizosphere soil, biofilm groundwater, pulp biofilm, activated wastewater/sludge, roots, AMFungi, river water, catfish intestine, biofilm water, aerated sediments, sludge anaerobic, wasps, raw milk, undef			Microbial Fe(III) reduction, exopolysaccharides production, polya. Hydrocarbon degradation, Plant Growth Promoting Rhizobacteria	P5-R1, P5-R2, P5-R3
OTU_2063	ATTGGGTGTAAAGCGCACGTAGGCGGCTATTCAAGTCAGAGGTGAAAGCCCGGGGCTCAACCCCGGAACTGCCTTTGAAACTAGATAGCTTGAATCTTGGAGAGGCGAGTGGAATTCCGAGTGTAGAGGTGAAATTCGTAGATATTCGGAAGAACACCAGTGGCGAAGGCGACTCGCTGGACAAGTATTGACGCTGAGGTGCGAAAGCGTGGGGAGCAAACAGGATTAGATACCCTGGTAGTCCACGCCGTAAACGATGATAACTAGCTGTCCGGGTTCATGGAACTTGGGTGGCGCAGCTAACGCATTAAGTTCCCCCGCTGGGGATACGGTCGCAAGACTAAAACTCAAAGGATTGA	Bacteria;Proteobacteria;unclassified Proteobacteria;		40	South Korea, China	Microcystis culture, fresh water biofilm, ocean water, host microctinium pusillum, water, lake water, shallow lake associetd with freshwater algae	Yes	Microcystis Bloomss (Dziallas and Grossart 2011)		M1-R1, M1-R2, M1-R3, M2-R1, M2-R2, M2-R3, M3-R2, M4-R2, M4-R3, M5-R2, P1-R2, P1-R3, P3-R1, P3-R2, P3-R3
OTU_2592	ATTGGGTGTAAAGGGTGCGCAGGCGGCCTATTAAGTCAGTGTTGAAATACGGAGGCTCAACCTCCGGTCCGGCACTGATACTGATAGGCTTGAGTTTACTGGAGGCAGGCGGAATTTATGGTGTAGCGGTGAAATGCATAGATACCATAAAGAACACCGATAGCGAAGGCAGCTTGCCGTGGTATAACTGACGCTCAGGCACGAAAGTGTGGGGATCAAACAGGATTAGATACCCTGGTAGTCCACACTGTAAACGATGATTACTCGATGTTGGCGATAGACAGTCAGCGTCCAAGCGAAAGCGAATAAGTAATCCCACCCGTGGGGATACGCTCGCAAGAGTGAAACTCAAATGAATTGACGG	Bacteria;Bacteroidetes;Cytophagia;Cytophagales;Cytophagaceae;Flexibacter;uncultured Sphingobacteria bacterium;		11	China, Greeland, Sweeden	Marine sediments, bacterioplankton from lake, lake water	Yes	Cyanobacteria (Eiler and Bertilloson 2004)		Aph2-R1, Aph2-R2, Aph2-R3
OTU_0593	ACTGGGTTTAAAGGGAGCGTAGGTGGACTTATAAGTCAGTGGTGAAATCTTTGGGCTTAACCCAAAATTGCCATTGATACTGTAGGTCTTGAGTACAGTTGCTGTGGGCGGAATATGACATGTAGTGGTGAAATACATAGAGATGTCATAGAACACCGATTGCGAAGGCAGCTCACAAAGCTGTAACTGACACTGAGGCTCGAAAGTGCGGGGATCAAACAGGATTAGATACCCTGGTAGTCCGCACTGTAAACGATGATTACTCGCTGCTAGGGGGCAACCTTTAGTGGCTTAGCGAAAGCGATAAGTAATCCCACCCTGGGGAGTACGCCGGCAACGGTGAAACTCAAATGATTGACGGCTGAG	Bacteria;Bacteroidetes;Sphingobacteria;Sphingobacteriales;ST-12K33;uncultured bacterium;	Bacteria/Bacteroidetes/IRD18G07	6	New Zealand, Russia	Activated sludge, biofilm on stone in lake				Ana3-R1, Ana3-R2, Ana3-R3
OTU_2052	ACTGGGCGTAAAGTGCGCGTAGGTGGTTCGTTAAGTTGGATGTGAAAGCCCCGGGCTCAACCTGGGAACTGCATCCAAAACTGGCGAGCTAGAGTACGGTAGAGGGTGGTGGAATTTCCTGTGTAGCGGTGAAATGCGTAGATATAGGAAGGAACACCAGTGGCGAAGGCGACCACCTGGACTGATACTGACACTGAGGTGCGAAAGCGTGGGGAGCAAACAGGATTAGATACCCTGGTAGTCCACGCCGTAAACGATGTCAACTAGCCGTTGGAATCCTTGAGATTTTAGTGGCGCAGCTAACGCATTAAGTTGACCGCCTGGGGATACGGCCCGCAAGGTTAAAACTCAAATGAAATTGACGG	Bacteria;Proteobacteria;Gammaproteobacteria;Pseudomonadales;Pseudomonadaceae;Pseudomonas;Pseudomonas plecoglossicida;	Proteobacteria/Gammaproteobacteria/gamIV	>100	India, China, Bangladesh, Thailand, Egypt, Germany	Root, biological degreasing system, inoculated rice shoot with cyano, soil, rhizosphere, contaminated river sediment, foot infection, domestic water container, biogas plant, sidi kerir	Yes			M5-R2, P2-R2, P4-R1, P4-R2
OTU_3544	ATTGGGTATAAAGGGAGCGTAGGTGGTCTTATAAGTCAGTGGTGAAATCTCCGGGCTTAACTCGGAAATTGCCATTGATACTGTAGGACTTGAGTACAGTTGCCGTTGGCGGAATATGACATGTAGTGGTGAAATACATAGAGATGTCATAGAACACCGATTGCGAAGGCAGCTAACGAAACTGTAACTGACACTGAGGCTCGAAAGTGCGGGGATCAAACAGGATTAGATACCCTGGTAGTCCGCACTGTAAACGATGATTACTCGCTGCTGGGAGGTAACTTTCAGTGGCTTAGCGAAAGCGATAAGTAATCCCCACCCTGGGGAGTACGCCGGCAACGGTGAAACTCAAATGAAATTGACGG	Bacteria;Bacteroidetes;Sphingobacteria;Sphingobacteriales;env.OPS 17;uncultured bacterium;	Bacteria/Bacteroidetes/IRD18G07	0						Ana2-R1, Ana2-R2, Ana2-R3
OTU_0881	ATTGGGCTTAAAGGGTGCGTAGGCGGACTCGTAAGTGTCGTGTGAAAGCCCACTGCTCAACGGTGGAACCGCACGGCAAACTGCGAGTCTCGAGGAATCTAGAGGCCGGTAGAACGCATGGTGGAGCGGTGGAATGCGTAGAGATCATGCGGAATGCCAAAGGTGAAGACAGCCGGCTGGGGATTTCCTGACGCTGAGGCACGAAAGCGTGGGGAGCAAACAGGATTAGATACCCTGGTAGTCCACGCCCTAAACGATGTGTGCTGGATTACGGCGACTCTGACGTCGTCGGAATCGTAGAGAAATTGCTAAGCACACCCGCCTGGGGATACGGTCGCAAGGCTAAAACTCAAAGGATTGACGGCTGAGACAAGGCACAC	Bacteria;Planctomycetes;Phycisphaerae;Phycisphaerales;Phycisphaeraceae;SM1A02;uncultured bacterium;		5	China	Surface sea water, sea water, lake water	Yes			M5-R1, M5-R2, M5-R3
OTU_2681	ACTGGGCGTAAAGGGAGCGTAGGCGGACATTTAAGTCAGGGGTGAAATCCCGGGGCTCAACCTCGGAATTGCCTTTGATACTGGATGTCTTGAGTGTGAGAGAGGTATGTGGAACTCCGAGTGTAGAGGTGAAATTCGTAGATATTCGGAAGAACACCAGTGGCGAAGGCGACATACTGGCTCATTACTGACGCTGAGGCTCGAAAGCGTGGGGAGCAAACAGGATTAGATACCCTGGTAGTCCACGCCGTAAACGATGATTGCTAGTTGTCGGGATGCATGCATTTCGGTGACGCAGCTAACGCATTAAGCAATCCCGCCCTGGGGAGTACGGTCGCAAAGATTAAAACTCAAAGGAATTGACGG	Bacteria;Proteobacteria;Alphaproteobacteria;Caulobacterales;Caulobacteraceae;Brevundimonas;	Proteobacteria/Alphaproteobacteria/AlfII	>100	China, Antarctic, United States of America, Canada, Slovenia, Sweden	Marine snow, soft coral, soil of Grove Mountains, particle associeated extreme deep-ocean Puerto Rico Trench, Pearl River estuary sediment, intestine of grass carp, Scenedesmus obliquus (algues)-bacetria, oil-contaminated groundwater, oil production water, simulated biodiesel storage tank, biofilm using pure biodiesel as carbon source, the Gulf of Trieste, Ice covred Antarctic lakes, Baltic Sea, …				Ana1-R1, Ana1-R2, Ana1-R3, Ana2-R1, M4-R1, M4-R2, M4-R3, P4-R1, P4-R2, P5-R2
OTU_0590	ATTGGGTGTAAAGGGTGCGTAGGCGGGCAGGTAAGTCAGTGGTGAAATCCTAGAGCTTAACTCTAGAACTGCCATTGATACTATCTGTCTTGAATATTGTGGAGGTTAGCGGAATATGTCATGTAGCGGTGAAATGCTTAGATATGACATAGAACACCTATTGCGAAGGCAGCTAACTACGCATATATTGACGCTGAGGCACGAAAGCGTGGGGATCAAACAGGATTAGATACCCTGGTAGTCCACGCCCTAAACGATGATTACTCGACATTTGTGATACACTATAAGTGTCTTGAGCGAAAGCATTAAGTAATCCACCTGGGAAGTACGACCGCAAGGTTGAAACTCAAATGAATTGACGG	Bacteria;Bacteroidetes;Sphingobacteria;Sphingobacteriales;Chitinophagaceae;uncultured bacterium;	Bacteria/Bacteroidetes/FukuN47	>100	China, Argentina, France, Estonia, United States of America, Japan	Sand colum from activated sludge, bacterioplankton from lake, wetland, pumice, lake water, grass carp intestine, drinking water system, particule attached bacteria in lake water, oil contaminated groundwater, leachate concentrate, lake sediments, contaminated industrial wastewater, human gastrointestinal specimens	Yes	Microcystis (Parveen et al. 2013)		Ana3-R1, Ana3-R2, Ana3-R3, Aph1-R1
OTU_1783	ACTGGGCGTAAAGGGAGCGTAGGCGGACTGTTTAGTCAGAGGTGAAAGCCCAGGGCTCAACCTTGGAATTGCCTTTGATACTGGCAGTCTTGAGTACGGAAGAGGTATGTGGAACTCCGAGTGTAGAGGTGAAATTCGTAGATATTCGGAAGAACACCAGTGGCGAAGGCGACATACTGGTCCGTTACTGACGCTGAGGCTCGAAAGCGTGGGGAGCAAACAGGATTAGATACCCTGGTAGTCCACGCCGTAAACGATGAGTGCTAGTTGTCGGCATGCATGCATGTCGGTGACGCAGCTAACGCATTAAGCCACTCCCGCCCTGGGGAGTACGGTCGCAAGATTAAAACTCAAAGGAATTGACGG	Bacteria;Proteobacteria;Alphaproteobacteria;Caulobacterales;Caulobacteraceae;Caulobacter;uncultured bacterium;	Proteobacteria/Alphaproteobacteria/AlfII	>100	Argentina, Portugal, Mexico, Antarctic, China, United States of America, Malaysia, The Philippines, Mongolia, Poland	Water, soil, mineral water aquifer, rhizosphere aquatic plants, sea sediments, surface sea water, hydrothermal vent, rhizosphere, root endosphere, subsurface aquifer sediments, crude oil reservoir, flooted rice field, Human gastrointentin, lake waste associated with Microcystis blooms, Texas state wel in karst aquifer	Yes	Microcystis (Li et al. 2012)		M4-R2, P2-R2, P5-R1, P5-R2, P5-R3
OTU_0530	ACTGGGCGTAAAGCGTGCGCAGGCGGTTTTGTAAGACAGTCGTGAAATCCCCGGGCTCAACCTGGGAATTGCGATTGTGACTGCAAAGCTGGAGTGCGGCAGAGGGGGATGGAATTCCGCGTGTAGCAGTGAAATGCGTAGATATGCGGAGGAACACCGATGGCGAAGGCAATCCCCTGGGCCTGCACTGACGCTCATGCACGAAAGCGTGGGGAGCAAACAGGATTAGATACCCTGGTAGTCCACGCCCTAAACGATGTCAACTGGTTGTTGGGTCTCTTCTGACTCAGTAACGAAGCTAACGCGTGAAGTTGACCGCCTGGGGAGTACGGCCGCAAGGTTGAAACTCAAAGGAATTGAACTGCCAAGGCACACAGGGG	Bacteria;Proteobacteria;Betaproteobacteria;Burkholderiales;Comamonadaceae;Hydrogenophaga;uncultured bacterium;	Proteobacteria/Betaproteobacteria/betI	>100	China, Portugal, Iran, United States of America, Italy, Japan, Russia	Grounwater Tibet plateau, Uranium contaminated mine water and sediments, chromite contaminated mine drainage water, arsenic contaminated mine, sulfuric spring, calcium carbonate beeltes feed, rhizoplane, reactor treatment sewage, biofilm lake, subsurface aquifer sediment, mineral water, acitvated sludge, groundwater, saltmarsh sediment				Aph1-R1, Aph1-R2, Aph1-R3, M1-R2, M2-R3, M3-R3, M4-R1, M4-R2, P2-R1, P2-R2, P2-R3, P3-R1, P3-R2, P3-R3, P4-R2, P5-R1, P5-R2, P5-R3
OTU_3249	ACTGGGCTTAAAGCGTGCGCAGGTTGTGAGATCAGTTGGATGTGAAAGCCCGGGGCTTAACCTCGGATGTGCATCCAATACTGTCTCGCTGGAGGTTGGAAGAGGAGAGTGGAATTCCCAGTGTAGAGGTGAAATTCGTAGATATTGGGAAGAACACCAGTGGCGAAGGCGGCTCTCTGGTCCATACCTGACACTCATGCACGAAAGCGTGGGGAGCAAACAGGATTAGATACCCTGGTAGTCCACGCTAGTAAACGATGTGTGCTAGACGTCGGGAGGCTTGCCTCTCGGTGTCGCAGCTAACGCCGATAAGCCACACCCG	Bacteria;Proteobacteria;Alphaproteobacteria;MNG3;uncultured bacterium;	Proteobacteria/Alphaproteobacteria/LiUU-9-115	39	The Philippines, Norway, Japan, China, United States of America, Israel, Australia, France, Germany	Rice root endophyte, mud assossiation with rhizobiales, freshwater pond sediment, anaerobic bioreduction of nitrate in hydroge-base mb biofilm reaction, lake water, ferrovibrio denitrificans, oil contaminated groundwater, soil, assossiation with Microcystis or other cyanobacteria, drinking water, contaminated soil, groundwater, sand colum from activated sludge, magnetite mine drainage, algal bact…	Yes	Microcystis (Shi et al. 2009)	Associated with N fixing, bioreduction of nitrate, denitrifying, phenol degrading	Ana1-R1, Ana1-R2, Ana1-R3, Ana2-R1, Ana2-R2, Ana2-R3, Ana3-R1, Ana3-R2, Ana3-R3, Aph2-R1
OTU_1070	ACTGGGCGTAAAGCGTGCGCAGGCGGTTATATAAGACAGATGTGAAATCCCCCGGGGCTCAACCTGGGAACTGCATTTGTGACTGTATAGCTAGAGTACGGTAGAGGGGGGATGGAATTCCGCGTGTAGCAGTGAAAATGCGTAGATATGCGGAGGAACACCGATGGCGAAGGCAATCCCCTGGACCTGTACTGACGCTCATGCACGAAAGCGTGGGGGAGCAAACAGGATTAGATACCCTGGTAGTCCACGCCCTAAACGATGTCAACTGGTTGTTGGGTCTTTCACTGACTCAGTAACGAAGCTAACGCGTGAAGTTGACCGCCTGGGGGAGTACGGCCGCAAGGTTGAAACTCAAATGAATTGACGG	Bacteria;Proteobacteria;Betaproteobacteria;Burkholderiales;uncultured bacterium;	Betaproteobacteria/betI/Lhab	>100	China, United States of America, Argentina, Germany, Kryrgyzstan, Sweeden, Antarctic, Iceland, Venezuela	Stream lake, water bay, drinking water, pumice, oligotrophic freshwater lake, groundwater, lake water, iron depositing microbial mat, water, Eutrophic lake sediment, activated sludge, acidic lignite mine lake, membrane bioreactor, Oligotrophic limnopolar lake, iron snow acidic coal mining, riverine rock, lake water, particule attached bacteria in eutrophic lake, glacial ice	Yes	Microcystis Bloomss (Dziallas and Grossard 2011)		M5-R1, M5-R2, M5-R3, P1-R3, P3-R3, P5-R1
OTU_1136	ACTGGGCATAAAGCGCACGTAGGCGGACTGGAAAGTCAGGGGTGAAATCCCGGGGCTCAACCCCGGAACTGCCTTTGAAACTCCCAGTCTTGAGGTCGAGAGAGGTGAGTGGAATTCCGAGTGTAGAGGTGAAATTCGTAGATATTCGGAGGAACACCAGTGGCGAAGGCGGCTCACTGGCTCGATACTGACGCTGAGGTGCGAAAGCGTGGGGGAGCAAAACAGGATTAGATACCCCTGGTAGTCCACGCCGTAAAACGATGAAATGCCAGACGTGGGCAGCATGCTGTTCGGTGTCACACCTAACGGATTAAGCATTCCGCCCTGGGGAGTACGGCCGCAAGGTTAAAACTCAAAGGAATTGACGG	Bacteria;Proteobacteria;Alphaproteobacteria;Rhodobacterales;Rhodobacteraceae;uncultured;Rhodobacter sp. oral taxon C30;	Proteobacteria/Alphaproteobacteria/AlfVI (GKS59)	51	Hungary, South Korea, France, China, Singapor, India, South Africa	Sludge, lake water, freshwater wetlands, eutrophic bay water, activated sludge, ornemental fish aquaria, concrete surface in storm water, biofilm attached top sulfur reactor, mucilaginous cyanobacterial aggregate, rhizosphere mercury contaminated sediments, biofilm from storm water canal, particule attached bacteria in eutrophic lake water, bacterioplankton in eutrophic lake water, fermentation M…	Yes	Microcystis (Parveen et al. 2013; Xing et al. 2011)		M3-R1, M4-R1, M4-R2, M5-R1, P3-R1, P3-R2, P3-R3
OTU_3324	ACTGGGCTTAAAGGGTGCGTAGGCGGACTCGTAAGTGTCGTGTGAAAGCCCCACTGCTCAACGGTGGAACCGCACGGCAAACTGCGAGTCTCGAGGAATCTAGAGGCCGGTAGAACGCATGGTGGAGCGGTGGAATGCGTAGAGATCATGCGGAATGCCAAAGGTGAAGACAGCCGGCTGGGGATTTCCTGACGCTGAGGCACGAAAGCGTGGGGAGCAAACAGGATTAGATACCCTGGTAGTCCACGCCCTAAACGATGTGTGCTGGATTACGGCGACTCTGACGTCGTCGGAATCGTAGAGAAATTGCTAAGCCACCACCCGCCCTGGGGAGTACGGTCGCAAGGCTAAAACTCAAATGAATTGACGG	Bacteria;Planctomycetes;Phycisphaerae;Phycisphaerales;Phycisphaeraceae;SM1A02;uncultured bacterium;		3	China	Surface sea water, sea water				M5-R1, M5-R2, M5-R3
OTU_0863	ATTGGGTTTAAAGGGAGCGTAGGTGGACTTATAAGTCAGTGGTGAAATCTTTGGGCTTAACCCAAAAACTTAGCCATTGATACTGTAGGTCTTGAGTACAGTTGCTGTGGGCGGAATATGACATGTAGTGGTGAAATACATAGAGATGTCATAGAACACCGATTGCGAAGGCAGCTCACAAAGCTGTAACTGACACTGAGGCTCGAAAGTGCGGGGATCAAACAGGATTAGATACCCTGGTAGTCCGCACTGTAAACGATGATTACTCGCTGCTAGGGGGGCAACCTTTAGTGGCTTAGCGAAAGCGATAAGTAATCCCCACCCTGGGGGAGTACGCCGGCAACGGTGAAACTC	Bacteria;Bacteroidetes;Sphingobacteria;Sphingobacteriales;env.OPS 17;uncultured bacterium;	Bacteria/Bacteroidetes/IRD18G07	0						Ana3-R1, Ana3-R2, Ana3-R3
OTU_2881	ACTGGGTATAAAGCGTGCGTAGGCGGTTTGTTAAGTCAGATGTGAAAGCCCCGGGCTCAACCTGGGAACTGCATTTGATACTGGCAGGCTAGAGTGCGGTAGAGGGTGGTGGAATTCCCGGTGTAGCGGTGAAATGCGTAGAGATCGGGAGGAACATCCGTGGCGAAGGCGGCCACCTGGACCAGCACTGACGCTGAGGCACGAAAGCGTGGGGAGCAAACAGGATTAGATACCCTGGTAGTCCACGCCCTAAACGATGCGAACTGGACGTTGGTCTCACTTTGGAGATCAGTGTCGAAGCTAACGCGTTAAGTTCGCCCGCCCTGGGGATACGGTCGCAAGACTGAAACTCAAATGAATTGACGG	Bacteria;Proteobacteria;Gammaproteobacteria;Xanthomonadales;Xanthomonadaceae;Thermomonas;uncultured bacterium;		18	France, China, India, Bulgaria, Indonesia, United States of America, Israel, South Africa, Belgium	Lake water, warm/hot spring, paticule attached bacteria in eutrophic lake water, biofilm in freshwater, freshwater from strom canal, activated sludge with petrolen hydrocarbur content, shrimp pond, marine aquaculture, subsurface water, commercial nitrifying innoculum	Yes	Microcystis (Parveen et al. 2013 et Shi et al. 2009)		M3-R1, M3-R2, M3-R3, M5-R3
OTU_2999	ACTGGGTTTAAAGCGCACGTAGGCGGCTTTTAAGTCAGGGGTGAAATCCCGGGGCTCAACCCCGGAACTGCCCTTGAAACTGGGAAGCTAGAATCTTGGAGAGGCGAGTGGAATTCCGAGTGTAGAGGTGAAATTCGTAGATATTCGGAAGAACACCAGTGGCGAAGGCGACTCGCTGGACAAGTATTGACGCTGAGGTGCGAAAGCGTGGGGAGCAAACAGGATTAGATACCCTGGTAGTCCACGCCGTAAACGATGATAACTAGCTGTCCGGGTTCACAGAATTGGGTGGCGCAGCTAACGCATTAAGTTATCCGCCTGGGGAGTACGGTCGCAAGATTAAAACCTCAAATGAATTGACGG	Bacteria;Proteobacteria;Alphaproteobacteria;Sphingomonadales;Erythrobacteraceae;Erythrobacter;uncultured bacterium;		>100	Argentina, China, United States of America, United Kingdom	Pumice, lonar sediment surface rock, greenhouse soil, bacterioplankton eutorphic shallow lake, yellostone mesothermic microbial mat, water lake, drinking water sys, sediment from lake, sulfuric spring, shrimp sediment	Yes	Spirulina mats		M3-R1, M3-R3, M5-R1, M5-R2, M5-R3, P2-R1, P2-R3
OTU_2768	ACTGGGCGTAAAGCGCACGTAGGCGGACTGGAAAGTCAGAGGTGAAATCCCAGGGCTCAACCTTGGAACTGCCTTTGAAACTCCCGGTCTTGAGGTCGAGAGAGGTGAGTGGAATTCCGAGTGTAGAGGTGAAATTCGTAGATATTCGGAGGAACACCAGTGGCGAAGGCGGCTCACTGGCTCGATACTGACGCTGAGGTGCGAAAGCGTGGGGAGCAAACAGGATTAGATACCCTGGTAGTCCACGCCGTAAACGATGAATGCCAGAGTCGGCAAGCATGCTTGTCGGTGTCACACCTAACGGATTAAGCATTCCCGCCCCTGGGGAGTACGGCCCGCAAGGTTAAAACTCAAAGGAATTGACGG	Bacteria;Proteobacteria;Alphaproteobacteria;Rhodobacterales;Rhodobacteraceae;		>100	Argentina, South Korea, Sweeden, China, Japan, France, United States of America	Pumice, water, river sediment, activated sludge, microalgae photobioreactor, periphyton, lake water, surface sediment, activated carbon for drinking water treatment, contaminated soil, hot spring, wastewater treatment, particule attached bacteria from lake water, river biofilm, sediment before freezing	Yes	Synechococcus leapoliensis		Ana2-R1, Ana2-R2, Ana2-R3, M2-R3, P1-R1, P1-R2, P1-R3, P2-R1, P2-R2, P2-R3
OTU_1091	ACTGGGTTTAAAGGGCGCGTAGGCGGTTTCGATAGTCGGGCGTGAAATCCCCAGGCTCAACTTGGGAATTGCGTTCGATACTGCGAGACTTGAGTGAGGGAGAGGATAGTGGAATTCCCAGTGTAGAGGTGAAATTCGTAGATATTGGGAAGAACACCAGTGGCGAAGGCGGCTATCTGGACCTCAACTGACGCTGAGGCGCGAAAGCGTGGGGAGCAAACAGGATTAGATACCCTGGTAGTCCACGCTGTAAACGATGTGTGCTAGACGTCGGAAAGCCTAGCTTTTCGGTGTCGCAGCTAACGCGATAAGCACACCGCCCTGGGGATACGCAGGCAACTGTGAAACTCAAATGAATTGACGG	Bacteria;Proteobacteria;Alphaproteobacteria;Rhodospirillales;I-10;uncultured alpha proteobacterium;	Proteobacteria/Alphaproteobacteria/LiUU-9-115	0						Ana2-R1, Ana2-R2, Ana2-R3
OTU_2571	ATTGGGCGTAAAGGGCGCGTAGGCGGTTTCGATAGTCAGGCGTGAAATCCCCAGGCTCAACCTGGGAATTGCGCTTGATACTGCGAGACTTGAGTGAGGGAGAGGATAGTGGAATTCCCAGTGTAGAGGTGAAATTCGTAGATATTGGGAAGAACACCAGTGGCGAAGGCGGCTATCTGGACCTCAACTGACGCTGAGGCGCGAAAGCGTGGGGAGCAAACAGGATTAGATACCCTGGTAGTCCACGCTGTAAACGATGTGTGCTAGACGTCGGGAAGCCTAGCTTCTCGGTGCCGAAGCTAACGCGTTAAGTATCCCCCGCCCTGGGGAGTACGCACGCAAGTGTGAAACT	Bacteria;Proteobacteria;Alphaproteobacteria;Rhodospirillales;I-10;uncultured alpha proteobacterium;	Proteobacteria/Alphaproteobacteria/LiUU-9-115	18	Italy, New Zeland, United States of America, China	Lab reared specimen of Enchytraeus Cryptious, hypersaline springs, embryonic stage of Hydra Vulgaris, freshwater and freshwater stream biofilm, wastewater, hydrolic fracturing fluids and produced water, rice field, lake water and lake bacteriplankton, methane consuming sludge, rice paddy soil	Yes	Microcystis (Shi et al. 2012), mucilaginous cyanobacterial Blooms		Ana1-R1, Ana1-R2, Ana1-R3, Ana3-R1, Ana3-R2, Ana3-R3, Aph1-R1, M2-R2, M2-R3, M4-R1, M4-R2, M4-R3, M5-R1, M5-R2, M5-R3, P2-R2, P2-R3, P3-R1, P3-R2, P3-R3
OTU_1898	ATTGGGTGTAAAGCGCACGTAGGCGGACTGGAAAGTCAGGGGTGAAATCCCGGGGCTCAACCCCGGAACTGCCTTTGAAACTCCCAGTCTTGAGGTCGAGAGAGGTGAGTGGAATTCCGAGTGTAGAGGTGAAATTCGTAGATATTCGGAGGAACACCAGTGGCGAAGGCGGCTCACTGGCTCGATACTGACGCTGAGGTGCGAAAGCGTGGGGAGCAAACAGGATTAGATACCCTGGTAGTCCACGCCGTAAACGATGAATGCCAGTCGTCGGGTAGCATGCTATTCGGTGACACACCTAACGGATTAAGCATTCCGCCTGGGGATACCGGCCCGCAAGGTTAAAACTCAAATGAATTGACGG	Bacteria;Proteobacteria;Alphaproteobacteria;Rhodobacterales;Rhodobacteraceae;Rhodobacter;	Proteobacteria/Alphaproteobacteria/AlfVI (GKS59)	46	Argentina, China, United States of America, Switzerland, Panama, Japan, Filand, South Africa	Lake water, river, corroding concrete, pond water, reactors, leachate sediments, strait, thermophilic microbial fuel cell, sewage, spring, sludge, hot spring sediment, refuse dump, swine waste, chironomid egg, skin, indoor dust, deep surface groundwater, subsurface water				Ana3-R3, M3-R2, M3-R3, M4-R1, M4-R2, M4-R3, M5-R1, M5-R2, M5-R3, P3-R1, P3-R2, P3-R3
? No specify but these OTU were identified (i) in environments, such as Lake Taihu, Dianchi and Xingyun Hu, wich are known to have cyanobacterial blooms, (ii) or associated to photosynthetic microorganisms such as microalgae culture (Wang et al. 2012) or benthic diatoma (Bruckner et al. 2008)
References
Boeckelmann, Fems 2000
Bruckner CG, Bahulikar R, Rahalkar M, Schink B and Kroth PG (2008) Bacteria Associated with Benthic Diatoms from Lake Constance: Phylogeny and Influences on Diatom Growth and Secretion of Extracellular Polymeric Substances. Applied and Environmental Microbiology 74(24): 7740–7749
Cai HY, Yan Z, Wang AJ, Krumholz LR and Jiang HL (2013) Analysis of the attached microbial community on mucilaginous cyanobacterial aggregates in the eutrophic Lake Taihu reveals the importance of Planctomycetes. Microbial Ecology 66(1): 73–83
Chen M, Chen F, Xing P, Li H and Wu QL (2010) Microbial eukaryotic community in response to Microcystis spp. bloom, as assessed by an enclosure experiment in Lake Taihu, China. FEMS Microbiology Ecology 74: 19–31
Dziallas C and Grossart HP (2011) Temperature and biotic factors influence bacterial communities associated with the cyanobacterium Microcystis sp. Environmental Microbiology 13(6): 1632–41
Eckert EM, Salcher MM, Posch T, Eugster B and Pernthaler J (2012) Rapid successions affect microbial N-acetyl-glucosamine uptake patterns during a lacustrine spring phytoplankton bloom. Environmental Microbiology 14(3): 794–806
Eiler A and Bertilsson S (2004) Composition of freshwater bacterial communities associated with cyanobacterial blooms in four Swedish lakes. Environmental Microbiology 6(12): 1228–1243
Feazel LM, Baumgartner LK, Peterson KL, Frank DN, Harris JK and Pace NR (2009) Opportunistic pathogens enriched in showerhead biofilms. PNAS 106(38): 16393–16399
Li H, Xing P and Wu QL (2012) The high resilience of the bacterioplankton community in the face of a catastrophic disturbance by a heavy Microcystis bloom. FEMS Microbiology Ecology 82: 192–201
Marquard C, Dziallas C, Pinnow S, Krienitz L and Grossart HP. Does geno- or phenotype of freshwater phytoplankton affect community composition of associated bacteria? Unpublished
Parveen B, Ravet V, Djediat C, Mary I, Quiblier C, Debroas D and Humbert JF (2013) Bacterial communities associated with Microcystis colonies differ from free-living communities living in the same ecosystem. Environmental Microbiology Reports 5(5): 716–724
Regier N, Frey B, Converse B, Roden E, Grosse-Honebrink A, et al. (2012) Effect of Elodea nuttallii Roots on Bacterial Communities and MMHg Proportion in a Hg Polluted Sediment. PLoS ONE 7(9): e45565. doi:10.1371/journal.pone.0045565
Shi L, Cai Y, Yang H, Xing P, Li P, et al. (2009) Phylogenetic diversity and specificity of bacteria associated with Microcystis aeruginosa and other cyanobacteria. Journal of Environmental Sciences 21: 1581–1590. doi: 10.1016/s1001-0742(08)62459-6
Shi L, Cai Y, Kong F and Yu Y (2012) Specific association between bacteria and buoyant Microcystis colonies compared with other bulk bacterial communities in the eutrophic Lake Taihu, China. Env Microbiol 4(6): 669-678
Villanueva L, Del Campo J and Guerrero R (2010) Diversity and physiology of polyhydroxyalkanoate-producing and -degrading strains in microbial mats. FEMS Microbiology Ecology 74: 42–54
Xing P, Guo L, Tian W and Wu QL (2011) Novel Clostridium populations involved in the anaerobic degradation of Microcystis blooms. ISME J 5(5): 792–800
Wang et al 2012 AEM
